# Supplementary material for: Crystal structure of chlorido­(piperidine-κN)(quinoline-2-carboxyl­ato-κ2 N,O)platinum(II)
Source: Acta Crystallogr Sect E Struct Rep Online. 2014 Jun 23;70(Pt 7):36–8. doi: 10.1107/S160053681401191X (PMC4120542; doi:10.1107/S160053681401191X)
Supplement: Supplementary file 1 [file e-70-00036-sup1.cif]

##############################################################################
#                                                                            #
# This CIF contains the data in a paper accepted for publication in          #
# Acta Crystallographica Section E. It conforms to the requirements of       #
# Notes for Authors for Acta Crystallographica Section E, and has been       #
# peer reviewed under the auspices of the IUCr Commission on Journals.       #
#                                                                            #
# Full details of the Crystallographic Information File format               #
# are given in the paper "The Crystallographic Information File (CIF):       #
# a New Standard Archive File for Crystallography" by S. R. Hall, F. H.      #
# Allen and I. D. Brown [Acta Cryst. (1991), A47, 655-685].                  #
#                                                                            #
# The current version of the core CIF dictionary is obtainable from          #
# ftp://ftp.iucr.org/pub/cif_core.dic.                                       #
#                                                                            #
# Software is freely available for graphical display of the structure(s)     #
# in this CIF. For information consult the CIF software page                 #
# http://www.iucr.org/resources/cif/software.                                #
#                                                                            #
# This file may be used for bona fide research purposes within the           #
# scientific community so long as proper attribution is given to the journal # 
# article from which it was obtained.                                        #
#                                                                            #
##############################################################################
data_I
_audit_creation_method
;
  Olex2 1.2
  (compiled Apr 23 2013 17:59:47, GUI svn.r4466)
;
_journal_date_recd_electronic     2014-05-20
_journal_date_accepted     2014-05-22
_journal_name_full     'Acta Crystallographica, Section E'
_journal_year     2014
_journal_volume     70
_journal_issue      7
_journal_page_first     36
_journal_page_last     38
_journal_paper_category     GM
_journal_paper_doi     10.1107/S160053681401191X
_journal_coeditor_code     WM0005
_publ_contact_author_name     'Luc Van Meervelt'
_publ_contact_author_address
;
Chemistry Department
KU Leuven
Celestijnenlaan 200F
B-3001 Leuven (Heverlee)
Belgium
;
_publ_contact_author_email     luc.vanmeervelt@chem.kuleuven.be
_publ_contact_author_phone     '+32-16327609'
_publ_section_title
;\
Crystal structure of
chlorido(piperidine-k<i>N</i>)(quinoline-2-carboxylato-\k^2^<i>N</i>,\
<i>O</i>)platinum(II)
;
loop_
    _publ_author_name
    _publ_author_footnote
    _publ_author_address
    'Nguyen Thi Thanh, Chi' .
;
Chemistry Department
Hanoi National University of Education
136 -- Xuan Thuy -- Cau Giay
Hanoi
Vietnam
;
    'Nguyen Bich, Ngan' .
;
Chemistry Department
Hanoi National University of Education
136 -- Xuan Thuy -- Cau Giay
Hanoi
Vietnam
;
    'Van Meervelt, Luc' .
;
Chemistry Department
KU Leuven
Celestijnenlaan 200F
B-3001 Leuven (Heverlee)
Belgium
;
_publ_section_synopsis
;
The platinum(II) complex with notable antitumor activity shows a slightly
distorted square-planar coordination and intramolecular C---H...Cl and
intermolecular N---H...Cl and C---H...O hydrogen bonds.
;
_database_code_depnum_ccdc_archive     'CCDC 1004305'
_chemical_name_systematic
;\
Chlorido(piperidine-k<i>N</i>)(quinoline-2-carboxylato-\
\k^2^<i>N</i>,<i>O</i>)platinum(II)
;
_chemical_name_common     ?
_chemical_formula_moiety     'C15 H17 Cl N2 O2 Pt'
_chemical_formula_sum     'C15 H17 Cl N2 O2 Pt'
_chemical_formula_iupac     '[Pt (C10 H6 N O2) Cl (C5 H11 N)]'
_chemical_formula_weight     487.85
_chemical_melting_point     ?
_space_group_crystal_system     monoclinic
_space_group_name_H-M_alt     'C 2/c'
_space_group_name_Hall     '-C 2yc'
loop_
    _space_group_symop_id
    _space_group_symop_operation_xyz
    1 'x, y, z'
    2 '-x, y, -z+1/2'
    3 'x+1/2, y+1/2, z'
    4 '-x+1/2, y+1/2, -z+1/2'
    5 '-x, -y, -z'
    6 'x, -y, z-1/2'
    7 '-x+1/2, -y+1/2, -z'
    8 'x+1/2, -y+1/2, z-1/2'
_cell_length_a     22.7542(8)
_cell_length_b     9.7540(3)
_cell_length_c     14.0139(5)
_cell_angle_alpha     90.00
_cell_angle_beta     95.542(3)
_cell_angle_gamma     90.00
_cell_volume     3095.78(19)
_cell_formula_units_Z     8
_cell_measurement_reflns_used     16449
_cell_measurement_theta_min     3.3990
_cell_measurement_theta_max     29.7900
_cell_measurement_temperature     199.9(2)
_exptl_crystal_description     block
_exptl_crystal_colour     yellow
_exptl_crystal_size_max     0.3
_exptl_crystal_size_mid     0.3
_exptl_crystal_size_min     0.2
_exptl_crystal_density_diffrn     2.093
_exptl_crystal_density_meas     ?
_exptl_crystal_density_method     'not measured'
_exptl_crystal_F_000     1856
_exptl_absorpt_coefficient_mu     9.242
_exptl_absorpt_correction_type     multi-scan
_exptl_absorpt_process_details
;
(CrysAlis PRO; Agilent, 2012)
;
_exptl_absorpt_correction_T_min     0.47333
_exptl_absorpt_correction_T_max     1.00000
_exptl_special_details     ?
_diffrn_ambient_temperature     199.9(2)
_diffrn_radiation_type     'Mo K\a'
_diffrn_radiation_wavelength     0.7107
_diffrn_radiation_monochromator     mirror
_diffrn_measurement_device_type
;
Agilent SuperNova (single source at offset, Eos detector) diffractometer
;
_diffrn_measurement_method     '\w scans'
_diffrn_detector_area_resol_mean     15.9631
_diffrn_reflns_number     31419
_diffrn_reflns_av_R_equivalents     0.0258
_diffrn_reflns_theta_min     2.75
_diffrn_reflns_theta_max     26.37
_diffrn_reflns_theta_full     25.00
_diffrn_measured_fraction_theta_max     0.9293
_diffrn_measured_fraction_theta_full     0.9983
_diffrn_reflns_limit_h_min     -28
_diffrn_reflns_limit_h_max     28
_diffrn_reflns_limit_k_min     -12
_diffrn_reflns_limit_k_max     12
_diffrn_reflns_limit_l_min     -17
_diffrn_reflns_limit_l_max     17
_refine_special_details
;
 Refinement of F^2^ against ALL reflections.  The weighted R-factor wR and
 goodness of fit S are based on F^2^, conventional R-factors R are based
 on F, with F set to zero for negative F^2^. The threshold expression of
 F^2^ > 2sigma(F^2^) is used only for calculating R-factors(gt) etc. and is
 not relevant to the choice of reflections for refinement.  R-factors based
 on F^2^ are statistically about twice as large as those based on F, and R-
 factors based on ALL data will be even larger.
;
_reflns_number_total     3166
_reflns_number_gt     2951
_reflns_threshold_expression     I>2sigma(I)
_refine_ls_structure_factor_coef     Fsqd
_refine_ls_matrix_type     full
_refine_ls_R_factor_all     0.0177
_refine_ls_R_factor_gt     0.0150
_refine_ls_wR_factor_gt     0.0330
_refine_ls_wR_factor_ref     0.0345
_refine_ls_goodness_of_fit_ref     1.118
_refine_ls_restrained_S_all     1.118
_refine_ls_number_reflns     3166
_refine_ls_number_parameters     190
_refine_ls_number_restraints     0
_refine_ls_hydrogen_treatment     constr
_refine_ls_weighting_scheme     calc
_refine_ls_weighting_details
         'calc w=1/[\s^2^(Fo^2^)+(0.0118P)^2^+9.1380P] where P=(Fo^2^+2Fc^2^)/3'
_atom_sites_solution_hydrogens     geom
_atom_sites_solution_primary     direct
_atom_sites_solution_secondary     difmap
_refine_ls_shift/su_max     0.002
_refine_ls_shift/su_mean     0.000
_refine_diff_density_max     0.799
_refine_diff_density_min     -0.530
_refine_ls_extinction_method     none
_refine_ls_extinction_coef     ?
loop_
    _atom_type_symbol
    _atom_type_description
    _atom_type_scat_dispersion_real
    _atom_type_scat_dispersion_imag
    _atom_type_scat_source
    'C' 'C' 0.0033 0.0016
                         'International Tables Vol C Tables 4.2.6.8 and 6.1.1.4'
    'H' 'H' 0.0000 0.0000
                         'International Tables Vol C Tables 4.2.6.8 and 6.1.1.4'
    'N' 'N' 0.0061 0.0033
                         'International Tables Vol C Tables 4.2.6.8 and 6.1.1.4'
    'O' 'O' 0.0106 0.0060
                         'International Tables Vol C Tables 4.2.6.8 and 6.1.1.4'
    'Cl' 'Cl' 0.1484 0.1585
                         'International Tables Vol C Tables 4.2.6.8 and 6.1.1.4'
    'Pt' 'Pt' -1.7033 8.3905
                         'International Tables Vol C Tables 4.2.6.8 and 6.1.1.4'
_computing_data_collection
;
CrysAlis PRO (Agilent, 2012)
;
_computing_cell_refinement
;
CrysAlis PRO (Agilent, 2012)
;
_computing_data_reduction
;
CrysAlis PRO (Agilent, 2012)
;
_computing_structure_solution
;
SHELXS97 (Sheldrick, 2008)
;
_computing_structure_refinement
;
SHELXL97 (Sheldrick, 2008)
;
_computing_molecular_graphics
;
OLEX2 (Dolomanov <i>et al.</i>, 2009)
;
_computing_publication_material
;
OLEX2 (Dolomanov <i>et al.</i>, 2009)
;
loop_
    _atom_site_type_symbol
    _atom_site_label
    _atom_site_fract_x
    _atom_site_fract_y
    _atom_site_fract_z
    _atom_site_U_iso_or_equiv
    _atom_site_adp_type
    _atom_site_calc_flag
    _atom_site_refinement_flags
    _atom_site_occupancy
    _atom_site_symmetry_multiplicity
    _atom_site_disorder_assembly
    _atom_site_disorder_group
    C C1 0.29348(12) 0.6098(3) 0.5028(2) 0.0268(6) Uani d . 1 1 . .
    C C2 0.25609(13) 0.5746(3) 0.4211(2) 0.0327(7) Uani d . 1 1 . .
    H H2 0.2227 0.5176 0.4264 0.039 Uiso calc R 1 1 . .
    C C3 0.26831(14) 0.6232(3) 0.3338(2) 0.0354(7) Uani d . 1 1 . .
    H H3 0.2432 0.6014 0.2777 0.042 Uiso calc R 1 1 . .
    C C4 0.31811(14) 0.7052(3) 0.3278(2) 0.0324(7) Uani d . 1 1 . .
    C C5 0.33360(18) 0.7554(4) 0.2386(2) 0.0432(8) Uani d . 1 1 . .
    H H5 0.3085 0.7372 0.1818 0.052 Uiso calc R 1 1 . .
    C C6 0.38367(19) 0.8290(4) 0.2332(2) 0.0516(10) Uani d . 1 1 . .
    H H6 0.3934 0.8625 0.1730 0.062 Uiso calc R 1 1 . .
    C C7 0.42105(18) 0.8556(4) 0.3167(2) 0.0503(9) Uani d . 1 1 . .
    H H7 0.4565 0.9057 0.3121 0.060 Uiso calc R 1 1 . .
    C C8 0.40769(16) 0.8111(3) 0.4047(2) 0.0400(8) Uani d . 1 1 . .
    H H8 0.4336 0.8309 0.4603 0.048 Uiso calc R 1 1 . .
    C C9 0.35561(14) 0.7362(3) 0.4130(2) 0.0285(6) Uani d . 1 1 . .
    C C10 0.28109(13) 0.5514(3) 0.5984(2) 0.0318(7) Uani d . 1 1 . .
    C C11 0.42217(15) 0.5840(3) 0.8206(2) 0.0402(8) Uani d . 1 1 . .
    H H11A 0.4518 0.5401 0.7832 0.048 Uiso calc R 1 1 . .
    H H11B 0.3857 0.5281 0.8125 0.048 Uiso calc R 1 1 . .
    C C12 0.44551(16) 0.5867(4) 0.9262(3) 0.0479(9) Uani d . 1 1 . .
    H H12A 0.4509 0.4914 0.9499 0.058 Uiso calc R 1 1 . .
    H H12B 0.4845 0.6323 0.9333 0.058 Uiso calc R 1 1 . .
    C C13 0.40413(18) 0.6613(5) 0.9861(2) 0.0550(10) Uani d . 1 1 . .
    H H13A 0.4225 0.6690 1.0528 0.066 Uiso calc R 1 1 . .
    H H13B 0.3671 0.6083 0.9869 0.066 Uiso calc R 1 1 . .
    C C14 0.39015(16) 0.8039(4) 0.9459(2) 0.0443(9) Uani d . 1 1 . .
    H H14A 0.4263 0.8607 0.9527 0.053 Uiso calc R 1 1 . .
    H H14B 0.3604 0.8481 0.9828 0.053 Uiso calc R 1 1 . .
    C C15 0.36650(13) 0.7956(3) 0.8404(2) 0.0337(7) Uani d . 1 1 . .
    H H15A 0.3285 0.7455 0.8344 0.040 Uiso calc R 1 1 . .
    H H15B 0.3591 0.8893 0.8150 0.040 Uiso calc R 1 1 . .
    Cl Cl1 0.45271(3) 0.88368(8) 0.62745(5) 0.03279(16) Uani d . 1 1 . .
    N N1 0.34113(10) 0.6894(2) 0.50082(16) 0.0255(5) Uani d . 1 1 . .
    N N2 0.40915(10) 0.7240(2) 0.78242(16) 0.0264(5) Uani d . 1 1 . .
    H H2A 0.4443 0.7733 0.7893 0.032 Uiso calc R 1 1 . .
    O O1 0.31888(9) 0.5856(2) 0.66939(14) 0.0369(5) Uani d . 1 1 . .
    O O2 0.23904(10) 0.4760(3) 0.60452(16) 0.0433(6) Uani d . 1 1 . .
    Pt Pt1 0.380802(4) 0.720087(11) 0.639573(7) 0.02386(4) Uani d . 1 1 . .
loop_
    _atom_site_aniso_label
    _atom_site_aniso_U_11
    _atom_site_aniso_U_22
    _atom_site_aniso_U_33
    _atom_site_aniso_U_12
    _atom_site_aniso_U_13
    _atom_site_aniso_U_23
    C1 0.0264(14) 0.0266(14) 0.0271(14) 0.0071(12) 0.0005(11) -0.0021(12)
    C2 0.0288(15) 0.0374(17) 0.0308(15) 0.0016(13) -0.0034(12) -0.0040(13)
    C3 0.0374(16) 0.0387(18) 0.0281(15) 0.0067(14) -0.0071(12) -0.0063(13)
    C4 0.0425(17) 0.0282(16) 0.0256(15) 0.0079(13) -0.0006(12) -0.0035(12)
    C5 0.067(2) 0.0370(18) 0.0247(16) -0.0022(17) -0.0017(15) -0.0011(13)
    C6 0.086(3) 0.042(2) 0.0269(16) -0.014(2) 0.0094(17) 0.0007(15)
    C7 0.071(3) 0.046(2) 0.0345(18) -0.0231(19) 0.0125(17) -0.0054(16)
    C8 0.052(2) 0.0383(18) 0.0298(16) -0.0106(15) 0.0033(14) -0.0039(13)
    C9 0.0397(16) 0.0213(14) 0.0242(14) 0.0045(12) 0.0010(12) -0.0031(11)
    C10 0.0282(15) 0.0393(17) 0.0268(14) 0.0012(13) -0.0028(12) -0.0017(13)
    C11 0.0421(18) 0.0303(17) 0.0443(19) 0.0005(14) -0.0153(15) 0.0051(14)
    C12 0.051(2) 0.040(2) 0.048(2) -0.0110(16) -0.0235(17) 0.0172(16)
    C13 0.060(2) 0.072(3) 0.0299(17) -0.024(2) -0.0086(16) 0.0155(18)
    C14 0.0404(18) 0.065(3) 0.0262(16) -0.0016(17) -0.0010(13) -0.0030(15)
    C15 0.0296(15) 0.0433(19) 0.0275(15) 0.0027(13) -0.0014(12) 0.0001(13)
    Cl1 0.0348(4) 0.0335(4) 0.0292(3) -0.0071(3) -0.0013(3) -0.0006(3)
    N1 0.0274(12) 0.0244(12) 0.0241(11) 0.0033(9) -0.0002(9) -0.0026(9)
    N2 0.0240(11) 0.0299(13) 0.0242(12) -0.0014(10) -0.0028(9) 0.0022(10)
    O1 0.0349(11) 0.0493(14) 0.0251(10) -0.0115(10) -0.0044(9) 0.0061(10)
    O2 0.0350(12) 0.0585(16) 0.0350(12) -0.0179(11) -0.0031(9) 0.0032(11)
    Pt1 0.02348(6) 0.02556(6) 0.02184(6) 0.00129(4) -0.00148(4) -0.00049(4)
_geom_special_details
;
 All esds (except the esd in the dihedral angle between two l.s. planes)
 are estimated using the full covariance matrix.  The cell esds are taken
 into account individually in the estimation of esds in distances, angles
 and torsion angles; correlations between esds in cell parameters are only
 used when they are defined by crystal symmetry.  An approximate (isotropic)
 treatment of cell esds is used for estimating esds involving l.s. planes.
;
loop_
    _geom_bond_atom_site_label_1
    _geom_bond_atom_site_label_2
    _geom_bond_site_symmetry_2
    _geom_bond_distance
    _geom_bond_publ_flag
    C1 C2 . 1.402(4) ?
    C1 C10 . 1.507(4) ?
    C1 N1 . 1.336(4) ?
    C2 H2 . 0.9500 ?
    C2 C3 . 1.365(4) ?
    C3 H3 . 0.9500 ?
    C3 C4 . 1.396(5) ?
    C4 C5 . 1.419(4) ?
    C4 C9 . 1.432(4) ?
    C5 H5 . 0.9500 ?
    C5 C6 . 1.355(5) ?
    C6 H6 . 0.9500 ?
    C6 C7 . 1.403(5) ?
    C7 H7 . 0.9500 ?
    C7 C8 . 1.369(5) ?
    C8 H8 . 0.9500 ?
    C8 C9 . 1.407(5) ?
    C9 N1 . 1.382(4) ?
    C10 O1 . 1.295(3) ?
    C10 O2 . 1.217(4) ?
    C11 H11A . 0.9900 ?
    C11 H11B . 0.9900 ?
    C11 C12 . 1.524(4) ?
    C11 N2 . 1.486(4) ?
    C12 H12A . 0.9900 ?
    C12 H12B . 0.9900 ?
    C12 C13 . 1.507(6) ?
    C13 H13A . 0.9900 ?
    C13 H13B . 0.9900 ?
    C13 C14 . 1.522(5) ?
    C14 H14A . 0.9900 ?
    C14 H14B . 0.9900 ?
    C14 C15 . 1.526(4) ?
    C15 H15A . 0.9900 ?
    C15 H15B . 0.9900 ?
    C15 N2 . 1.497(4) ?
    Cl1 Pt1 . 2.3035(7) ?
    N1 Pt1 . 2.085(2) ?
    N2 H2A . 0.9300 ?
    N2 Pt1 . 2.043(2) ?
    O1 Pt1 . 1.999(2) ?
loop_
    _geom_angle_atom_site_label_1
    _geom_angle_atom_site_label_2
    _geom_angle_atom_site_label_3
    _geom_angle_site_symmetry_1
    _geom_angle_site_symmetry_3
    _geom_angle
    _geom_angle_publ_flag
    C2 C1 C10 . . 118.8(3) ?
    N1 C1 C2 . . 123.8(3) ?
    N1 C1 C10 . . 117.4(2) ?
    C1 C2 H2 . . 120.4 ?
    C3 C2 C1 . . 119.1(3) ?
    C3 C2 H2 . . 120.4 ?
    C2 C3 H3 . . 120.3 ?
    C2 C3 C4 . . 119.3(3) ?
    C4 C3 H3 . . 120.3 ?
    C3 C4 C5 . . 121.6(3) ?
    C3 C4 C9 . . 119.5(3) ?
    C5 C4 C9 . . 118.9(3) ?
    C4 C5 H5 . . 119.5 ?
    C6 C5 C4 . . 120.9(3) ?
    C6 C5 H5 . . 119.5 ?
    C5 C6 H6 . . 120.1 ?
    C5 C6 C7 . . 119.8(3) ?
    C7 C6 H6 . . 120.1 ?
    C6 C7 H7 . . 119.2 ?
    C8 C7 C6 . . 121.6(3) ?
    C8 C7 H7 . . 119.2 ?
    C7 C8 H8 . . 120.0 ?
    C7 C8 C9 . . 120.1(3) ?
    C9 C8 H8 . . 120.0 ?
    C8 C9 C4 . . 118.7(3) ?
    N1 C9 C4 . . 119.9(3) ?
    N1 C9 C8 . . 121.4(3) ?
    O1 C10 C1 . . 114.8(3) ?
    O2 C10 C1 . . 120.5(3) ?
    O2 C10 O1 . . 124.7(3) ?
    H11A C11 H11B . . 107.9 ?
    C12 C11 H11A . . 109.2 ?
    C12 C11 H11B . . 109.2 ?
    N2 C11 H11A . . 109.2 ?
    N2 C11 H11B . . 109.2 ?
    N2 C11 C12 . . 111.9(3) ?
    C11 C12 H12A . . 109.3 ?
    C11 C12 H12B . . 109.3 ?
    H12A C12 H12B . . 107.9 ?
    C13 C12 C11 . . 111.8(3) ?
    C13 C12 H12A . . 109.3 ?
    C13 C12 H12B . . 109.3 ?
    C12 C13 H13A . . 109.5 ?
    C12 C13 H13B . . 109.5 ?
    C12 C13 C14 . . 110.8(3) ?
    H13A C13 H13B . . 108.1 ?
    C14 C13 H13A . . 109.5 ?
    C14 C13 H13B . . 109.5 ?
    C13 C14 H14A . . 109.5 ?
    C13 C14 H14B . . 109.5 ?
    C13 C14 C15 . . 110.6(3) ?
    H14A C14 H14B . . 108.1 ?
    C15 C14 H14A . . 109.5 ?
    C15 C14 H14B . . 109.5 ?
    C14 C15 H15A . . 109.4 ?
    C14 C15 H15B . . 109.4 ?
    H15A C15 H15B . . 108.0 ?
    N2 C15 C14 . . 111.4(3) ?
    N2 C15 H15A . . 109.4 ?
    N2 C15 H15B . . 109.4 ?
    C1 N1 C9 . . 118.3(2) ?
    C1 N1 Pt1 . . 110.10(18) ?
    C9 N1 Pt1 . . 131.61(19) ?
    C11 N2 C15 . . 110.5(2) ?
    C11 N2 H2A . . 107.4 ?
    C11 N2 Pt1 . . 111.61(18) ?
    C15 N2 H2A . . 107.4 ?
    C15 N2 Pt1 . . 112.37(17) ?
    Pt1 N2 H2A . . 107.4 ?
    C10 O1 Pt1 . . 115.95(19) ?
    N1 Pt1 Cl1 . . 106.11(7) ?
    N2 Pt1 Cl1 . . 84.26(7) ?
    N2 Pt1 N1 . . 169.63(9) ?
    O1 Pt1 Cl1 . . 171.99(6) ?
    O1 Pt1 N1 . . 81.38(9) ?
    O1 Pt1 N2 . . 88.26(9) ?
loop_
    _geom_torsion_atom_site_label_1
    _geom_torsion_atom_site_label_2
    _geom_torsion_atom_site_label_3
    _geom_torsion_atom_site_label_4
    _geom_torsion_site_symmetry_1
    _geom_torsion_site_symmetry_2
    _geom_torsion_site_symmetry_3
    _geom_torsion_site_symmetry_4
    _geom_torsion
    _geom_torsion_publ_flag
    C1 C2 C3 C4 . . . . 0.8(5) ?
    C1 C10 O1 Pt1 . . . . 5.1(3) ?
    C1 N1 Pt1 Cl1 . . . . -171.51(17) ?
    C1 N1 Pt1 N2 . . . . 8.6(6) ?
    C1 N1 Pt1 O1 . . . . 5.58(18) ?
    C2 C1 C10 O1 . . . . 177.8(3) ?
    C2 C1 C10 O2 . . . . -0.7(4) ?
    C2 C1 N1 C9 . . . . -2.1(4) ?
    C2 C1 N1 Pt1 . . . . 177.6(2) ?
    C2 C3 C4 C5 . . . . 178.4(3) ?
    C2 C3 C4 C9 . . . . 0.4(4) ?
    C3 C4 C5 C6 . . . . -176.6(3) ?
    C3 C4 C9 C8 . . . . 175.7(3) ?
    C3 C4 C9 N1 . . . . -2.5(4) ?
    C4 C5 C6 C7 . . . . 0.3(6) ?
    C4 C9 N1 C1 . . . . 3.3(4) ?
    C4 C9 N1 Pt1 . . . . -176.4(2) ?
    C5 C4 C9 C8 . . . . -2.3(4) ?
    C5 C4 C9 N1 . . . . 179.4(3) ?
    C5 C6 C7 C8 . . . . -1.3(6) ?
    C6 C7 C8 C9 . . . . 0.3(6) ?
    C7 C8 C9 C4 . . . . 1.5(5) ?
    C7 C8 C9 N1 . . . . 179.7(3) ?
    C8 C9 N1 C1 . . . . -174.9(3) ?
    C8 C9 N1 Pt1 . . . . 5.4(4) ?
    C9 C4 C5 C6 . . . . 1.4(5) ?
    C9 N1 Pt1 Cl1 . . . . 8.2(3) ?
    C9 N1 Pt1 N2 . . . . -171.6(4) ?
    C9 N1 Pt1 O1 . . . . -174.7(3) ?
    C10 C1 C2 C3 . . . . -177.6(3) ?
    C10 C1 N1 C9 . . . . 175.6(2) ?
    C10 C1 N1 Pt1 . . . . -4.7(3) ?
    C10 O1 Pt1 N1 . . . . -6.0(2) ?
    C10 O1 Pt1 N2 . . . . 174.6(2) ?
    C11 C12 C13 C14 . . . . -53.6(4) ?
    C11 N2 Pt1 Cl1 . . . . -129.0(2) ?
    C11 N2 Pt1 N1 . . . . 50.9(6) ?
    C11 N2 Pt1 O1 . . . . 53.9(2) ?
    C12 C11 N2 C15 . . . . -56.3(3) ?
    C12 C11 N2 Pt1 . . . . 177.9(2) ?
    C12 C13 C14 C15 . . . . 54.5(4) ?
    C13 C14 C15 N2 . . . . -56.9(4) ?
    C14 C15 N2 C11 . . . . 57.6(3) ?
    C14 C15 N2 Pt1 . . . . -177.0(2) ?
    C15 N2 Pt1 Cl1 . . . . 106.25(19) ?
    C15 N2 Pt1 N1 . . . . -73.9(6) ?
    C15 N2 Pt1 O1 . . . . -70.9(2) ?
    N1 C1 C2 C3 . . . . 0.0(5) ?
    N1 C1 C10 O1 . . . . 0.0(4) ?
    N1 C1 C10 O2 . . . . -178.5(3) ?
    N2 C11 C12 C13 . . . . 54.9(4) ?
    O2 C10 O1 Pt1 . . . . -176.5(3) ?
loop_
    _geom_hbond_atom_site_label_d
    _geom_hbond_atom_site_label_h
    _geom_hbond_atom_site_label_a
    _geom_hbond_site_symmetry_d
    _geom_hbond_site_symmetry_h
    _geom_hbond_site_symmetry_a
    _geom_hbond_distance_dh
    _geom_hbond_distance_ha
    _geom_hbond_distance_da
    _geom_hbond_angle_dha
    _geom_hbond_publ_flag
    N2 H2A Cl1 1_555 1_555 2_656 0.93 2.74 3.624(2) 160 y
    C3 H3 O2 1_555 1_555 6_565 0.96 2.53 3.360(4) 145 y
    C8 H8 Cl1 1_555 1_555 1_555 0.95 2.40 3.268(3) 152 y
