# Supplementary material for: Crystal structure of chlorido­(piperidine-κN)(quinoline-2-carboxyl­ato-κ2 N,O)platinum(II)
Source: Acta Crystallogr Sect E Struct Rep Online. 2014 Jun 23;70(Pt 7):36–8. doi: 10.1107/S160053681401191X (PMC4120542; doi:10.1107/S160053681401191X)
Supplement: Supplementary file 2 [file e-70-00036-Isup2.hkl]

# 
# h,k,l, Fc-squared, Fo-squared, sigma(Fo-squared) and status flag 
# 
data_I 
_shelx_title ' CHI8-nrb in C2/c #15' 
_shelx_refln_list_code          4 
_shelx_F_calc_maximum      792.16 
_exptl_crystal_F_000      1856.00 
_reflns_d_resolution_high  0.8000 
 
loop_ 
 _symmetry_equiv_pos_as_xyz 
 'x, y, z' 
 '-x, y, -z+1/2' 
 'x+1/2, y+1/2, z' 
 '-x+1/2, y+1/2, -z+1/2' 
 '-x, -y, -z' 
 'x, -y, z-1/2' 
 '-x+1/2, -y+1/2, -z' 
 'x+1/2, -y+1/2, z-1/2' 
 
_cell_length_a    22.7542 
_cell_length_b     9.7540 
_cell_length_c    14.0139 
_cell_angle_alpha  90.000 
_cell_angle_beta   95.542 
_cell_angle_gamma  90.000 
 
_shelx_F_squared_multiplier     1.000 
 
loop_ 
 _refln_index_h 
 _refln_index_k 
 _refln_index_l 
 _refln_F_squared_calc 
 _refln_F_squared_meas 
 _refln_F_squared_sigma 
 _refln_observed_status 
   4   0   0   482752.88   481215.00   1936.16 o 
   6   0   0    95433.27    97922.77    474.83 o 
   8   0   0   165378.91   165954.84   1264.85 o 
  10   0   0     6080.30     5772.76     91.88 o 
  12   0   0   126588.20   122861.43   1624.89 o 
  14   0   0    58515.05    59274.99    568.43 o 
  16   0   0    76159.98    76597.02    984.08 o 
  18   0   0    40911.83    41717.01    502.81 o 
  20   0   0    27006.37    28326.36    352.12 o 
  22   0   0    14532.37    15766.15    324.70 o 
  24   0   0    24080.14    25780.60    516.24 o 
  26   0   0    19535.64    20371.17    474.55 o 
  28   0   0     8375.35     8241.45    488.62 o 
   3   1   0    38662.19    40132.92    175.02 o 
   5   1   0      698.84      922.47     18.11 o 
   7   1   0       43.19       78.42      9.24 o 
   9   1   0     8639.54     8161.13     86.02 o 
  11   1   0     1797.77     1755.57     38.23 o 
  13   1   0     1264.35     1310.07     52.70 o 
  15   1   0      831.12      738.45     28.25 o 
  17   1   0     2052.21     1998.86     79.79 o 
  19   1   0      426.29      282.22     35.97 o 
  21   1   0     6068.10     6258.75    128.07 o 
  23   1   0       36.78       14.87     51.56 o 
  25   1   0      407.81      453.12    105.86 o 
  27   1   0      145.37      137.45     85.98 o 
   0   2   0   445286.81   458998.75   1785.55 o 
   2   2   0    11645.82    12508.60     66.50 o 
   4   2   0   627524.12   635979.56   1674.55 o 
   6   2   0      252.22      251.26     12.94 o 
   8   2   0   183438.31   179574.38   1031.77 o 
  10   2   0    39872.95    39245.49    200.17 o 
  12   2   0    94353.88    91844.55    687.59 o 
  14   2   0    26686.62    26204.53    242.21 o 
  16   2   0    47074.73    45995.77    467.49 o 
  18   2   0    24609.48    24866.90    230.97 o 
  20   2   0    29933.36    30960.00    344.24 o 
  22   2   0    21948.48    22577.97    268.92 o 
  24   2   0    13451.81    13603.49    229.41 o 
  26   2   0    17203.86    17726.96    344.33 o 
   1   3   0    10868.15    11006.47     69.26 o 
   3   3   0    61045.51    64334.59    288.28 o 
   5   3   0    11287.44    10792.59     70.94 o 
   7   3   0    17308.16    17191.55    109.13 o 
   9   3   0    47486.10    45991.11    477.47 o 
  11   3   0     1365.95     1418.02     33.80 o 
  13   3   0    14126.97    13369.04    117.33 o 
  15   3   0      362.50      284.24     20.46 o 
  17   3   0    22465.32    21743.30    222.52 o 
  19   3   0     1305.38     1148.56     59.37 o 
  21   3   0    15042.33    15359.01    281.93 o 
  23   3   0     1082.97      841.02     68.18 o 
  25   3   0    10006.15     9974.73    217.56 o 
  27   3   0       28.36      -18.47     90.32 o 
   0   4   0    62509.40    64140.68    400.54 o 
   2   4   0     4736.48     4839.82     57.54 o 
   4   4   0   153625.02   157538.23    595.92 o 
   6   4   0      143.52      164.99     27.77 o 
   8   4   0   138218.30   136082.89    635.85 o 
  10   4   0    16139.86    14882.81    126.98 o 
  12   4   0    29280.25    28123.33    199.14 o 
  14   4   0    10770.10    10334.39    119.26 o 
  16   4   0    25765.76    25194.12    219.92 o 
  18   4   0    10246.87    10180.51    144.52 o 
  20   4   0    22513.55    22831.29    306.54 o 
  22   4   0    16009.86    16416.26    256.30 o 
  24   4   0     4223.76     4090.62    147.62 o 
  26   4   0     7937.21     7730.95    237.44 o 
   1   5   0    69669.40    70042.26    522.28 o 
   3   5   0    25035.81    25350.36    186.26 o 
   5   5   0    71000.00    71757.28    410.18 o 
   7   5   0    36607.63    38496.16    236.55 o 
   9   5   0    29077.39    27972.98    198.52 o 
  11   5   0    13712.15    12508.48    163.29 o 
  13   5   0    68306.09    64739.28    880.92 o 
  15   5   0     1554.09     1397.01     55.66 o 
  17   5   0    34846.66    33915.28    295.45 o 
  19   5   0      563.96      514.39     65.63 o 
  21   5   0    21619.16    21714.38    333.95 o 
  23   5   0      261.31       36.35     92.91 o 
  25   5   0    17220.20    18060.45    342.94 o 
   0   6   0    48318.83    51391.32    998.85 o 
   2   6   0        4.54      -31.22     31.22 o 
   4   6   0    15767.38    15162.97    176.44 o 
   6   6   0      289.50      241.29     28.56 o 
   8   6   0     6880.61     6836.55     96.42 o 
  10   6   0      256.65      218.99     26.90 o 
  12   6   0    12857.53    13906.81    221.21 o 
  14   6   0     3306.07     3087.20    116.05 o 
  16   6   0    10325.82    10449.40    189.33 o 
  18   6   0     3472.94     3567.92    134.52 o 
  20   6   0     2561.41     2410.65    136.14 o 
  22   6   0     2061.96     2147.94    134.46 o 
  24   6   0     2248.33     2239.12    146.11 o 
   1   7   0    85328.84    86855.70    948.88 o 
   3   7   0    45314.00    46954.51    443.08 o 
   5   7   0    56228.29    55313.90    500.74 o 
   7   7   0    13118.93    12986.61    169.93 o 
   9   7   0    45157.80    45224.38    443.75 o 
  11   7   0     9982.80    10024.41    174.24 o 
  13   7   0    49541.57    49595.06    505.19 o 
  15   7   0     1473.91     1218.98     92.56 o 
  17   7   0    42690.47    42520.48    459.20 o 
  19   7   0      599.88      494.69     86.24 o 
  21   7   0    23366.86    22785.57    408.64 o 
  23   7   0       20.47      -87.35    111.18 o 
   0   8   0     1056.65     1142.87     81.65 o 
   2   8   0      801.67      832.39     59.44 o 
   4   8   0      255.29      219.65     48.75 o 
   6   8   0       76.28       72.32     46.59 o 
   8   8   0      103.78      181.94     45.47 o 
  10   8   0      600.53      435.38     54.46 o 
  12   8   0     2013.04     1866.93    108.00 o 
  14   8   0       67.83       99.81     62.92 o 
  16   8   0        3.65      207.91     83.37 o 
  18   8   0      230.72      191.88     98.93 o 
  20   8   0      156.17      215.48    141.37 o 
   1   9   0    27073.56    27840.01    351.13 o 
   3   9   0    33160.71    33268.91    389.01 o 
   5   9   0    41420.41    41008.63    574.71 o 
   7   9   0    14711.24    14828.26    236.56 o 
   9   9   0    50016.30    50458.95    570.22 o 
  11   9   0     1578.71     1354.23     96.55 o 
  13   9   0    28920.69    28344.52    411.04 o 
  15   9   0     2962.99     2700.76    147.22 o 
  17   9   0    21380.53    20968.55    396.01 o 
  19   9   0      912.87      654.23    109.05 o 
   0  10   0     9907.54    10238.11    310.60 o 
   2  10   0      148.76      -59.27     67.56 o 
   4  10   0     3996.25     3979.70    139.95 o 
   6  10   0      141.32       35.94     60.66 o 
   8  10   0     1219.63     1291.28    107.17 o 
  10  10   0      112.49       94.90     76.75 o 
  12  10   0     3612.89     3524.20    149.04 o 
  14  10   0      839.00      587.38     93.04 o 
  16  10   0     2600.99     2653.10    188.22 o 
   1  11   0    11995.75    12316.58    257.68 o 
   3  11   0    10416.97    10450.01    236.80 o 
   5  11   0    18644.53    18683.90    356.73 o 
   7  11   0     5613.82     5151.54    194.51 o 
   9  11   0    23437.95    23348.71    524.42 o 
  11  11   0     2468.67     2603.71    150.89 o 
   0  12   0    11183.87    10926.78    464.24 o 
   2  12   0       92.13      -95.00     95.00 o 
   4  12   0     6280.97     6075.86    215.78 o 
 -27   1   1    17343.13    19001.28    395.74 o 
 -25   1   1    18601.63    18674.34    313.62 o 
 -23   1   1    14837.30    15339.20    229.24 o 
 -21   1   1    28203.29    28509.31    257.16 o 
 -19   1   1    22887.59    22491.54    324.87 o 
 -17   1   1    55965.76    55375.51    530.37 o 
 -15   1   1    19581.71    18698.42    155.52 o 
 -13   1   1   165826.81   169273.16   1261.74 o 
 -11   1   1     2725.12     2562.71     55.11 o 
  -9   1   1   205343.81   205827.38    814.27 o 
  -7   1   1      148.33      165.10     10.11 o 
  -5   1   1   312093.16   310266.06    923.77 o 
  -3   1   1      725.02      958.31     15.82 o 
   1   1   1      699.58      773.72     74.54 o 
   3   1   1   146435.19   150197.16    562.10 o 
   5   1   1    41519.85    41093.50    193.44 o 
   7   1   1   105692.16   102607.15    429.70 o 
   9   1   1    21854.89    21218.75    151.52 o 
  11   1   1   131383.36   130183.15    518.19 o 
  13   1   1    49047.01    49183.67    285.77 o 
  15   1   1    80867.62    81520.29    462.51 o 
  17   1   1    48072.80    48522.73    466.56 o 
  19   1   1    27601.84    27371.84    268.76 o 
  21   1   1    27308.51    28792.19    327.98 o 
  23   1   1    23725.71    24500.57    286.94 o 
  25   1   1    22863.35    23657.76    365.60 o 
  27   1   1     9793.19     9517.75    259.13 o 
 -28   2   1        2.43      -40.42    101.97 o 
 -26   2   1     2421.53     2723.30    163.77 o 
 -24   2   1      928.51      725.95     67.38 o 
 -22   2   1    10969.35    11161.06    185.47 o 
 -20   2   1     1131.34     1067.80     55.58 o 
 -18   2   1    14063.50    14264.86    150.22 o 
 -16   2   1     2013.56     1869.03     46.72 o 
 -14   2   1     4632.62     4435.88     72.76 o 
 -12   2   1       76.38      201.27     20.47 o 
 -10   2   1    84766.68    88074.03    354.32 o 
  -8   2   1     1002.69      902.84     21.95 o 
  -6   2   1    41819.34    41641.94    161.32 o 
  -4   2   1   264553.66   273674.56    766.40 o 
  -2   2   1    27443.65    28579.29    119.57 o 
   0   2   1    30661.66    32172.88    134.78 o 
   2   2   1     4896.19     4962.06     38.45 o 
   4   2   1      756.26      742.51     18.66 o 
   6   2   1    12771.90    12513.75     78.71 o 
   8   2   1    21020.97    20464.08    125.63 o 
  10   2   1      252.25      234.09     21.23 o 
  12   2   1     7836.22     7454.48     92.17 o 
  14   2   1      294.77      275.42     17.70 o 
  16   2   1     8260.63     7701.03    200.63 o 
  18   2   1     2914.25     2679.82     71.49 o 
  20   2   1    20883.99    21558.07    251.09 o 
  22   2   1      399.37      287.35     47.20 o 
  24   2   1     8993.64     9001.02    205.77 o 
  26   2   1      645.09      577.25    103.54 o 
 -27   3   1     8271.23     8148.61    267.02 o 
 -25   3   1     7811.51     7561.84    221.93 o 
 -23   3   1    18554.89    19466.71    290.02 o 
 -21   3   1    24563.70    24138.50    278.34 o 
 -19   3   1    13550.32    13512.17    172.88 o 
 -17   3   1    45118.76    44258.83    562.35 o 
 -15   3   1     7578.37     7671.14     85.16 o 
 -13   3   1    56723.57    54866.31    281.27 o 
 -11   3   1     5163.87     4441.63     52.89 o 
  -9   3   1   216258.70   218783.88    750.57 o 
  -7   3   1     2976.23     2532.76     40.32 o 
  -5   3   1   320808.81   328268.47    969.74 o 
  -3   3   1    11205.19    12288.71     79.96 o 
  -1   3   1    76631.04    77185.64    273.55 o 
   1   3   1      554.58      551.86     15.12 o 
   3   3   1   188146.19   193127.92    605.98 o 
   5   3   1    14156.21    14322.94     82.94 o 
   7   3   1   162887.89   159436.42   1130.49 o 
   9   3   1    61385.48    60754.46    470.06 o 
  11   3   1    57986.80    55743.70    281.36 o 
  13   3   1    23193.39    22542.84    164.45 o 
  15   3   1    35034.04    34618.98    245.12 o 
  17   3   1    12837.18    12554.18    177.58 o 
  19   3   1    30714.21    31165.37    299.93 o 
  21   3   1    25834.00    26839.22    438.16 o 
  23   3   1     7986.22     7891.54    191.53 o 
  25   3   1    23005.14    24142.33    311.55 o 
  27   3   1     5435.17     5507.05    207.75 o 
 -26   4   1    11928.36    12329.51    300.39 o 
 -24   4   1       63.33      -45.17     84.55 o 
 -22   4   1    21962.98    22094.53    295.29 o 
 -20   4   1      352.53      182.85     56.64 o 
 -18   4   1    27259.39    26521.16    238.43 o 
 -16   4   1     1750.62     1562.42     60.56 o 
 -14   4   1    61553.98    59801.80    471.32 o 
 -12   4   1    11146.41    10414.70    129.30 o 
 -10   4   1    45029.69    44230.68    275.02 o 
  -8   4   1    84651.23    86714.74    471.60 o 
  -6   4   1   119551.85   125140.38    601.29 o 
  -4   4   1    35237.21    34524.21    198.57 o 
  -2   4   1    80529.49    83724.65    337.61 o 
   0   4   1    53041.49    53211.52    224.55 o 
   2   4   1    39385.51    40139.46    255.84 o 
   4   4   1    69178.26    69674.27    346.11 o 
   6   4   1     9661.08     9175.23    113.89 o 
   8   4   1    47778.13    45450.08    490.97 o 
  10   4   1     6941.53     6374.80     96.39 o 
  12   4   1    38261.95    36283.80    284.93 o 
  14   4   1     3700.34     3355.29     65.11 o 
  16   4   1    36266.32    34596.13    292.79 o 
  18   4   1       27.35      -14.81     38.31 o 
  20   4   1    23383.55    23714.63    317.85 o 
  22   4   1      684.10      580.90     66.67 o 
  24   4   1    19048.02    19502.90    314.54 o 
  26   4   1      478.20      171.95     77.21 o 
 -25   5   1     2605.12     2620.41    153.41 o 
 -23   5   1     4900.13     5067.20    190.49 o 
 -21   5   1    10326.34    10402.59    313.83 o 
 -19   5   1     4853.08     4807.92    135.58 o 
 -17   5   1    19573.39    19218.77    212.59 o 
 -15   5   1     3481.24     3240.79     79.95 o 
 -13   5   1    19879.73    18810.86    186.03 o 
 -11   5   1     9926.99     9634.39    116.29 o 
  -9   5   1    64599.78    63711.43    428.42 o 
  -7   5   1    13471.68    12784.25    161.27 o 
  -5   5   1   100006.61   100709.15    821.55 o 
  -3   5   1      851.45      917.24     30.45 o 
  -1   5   1    78064.60    80308.76    433.41 o 
   1   5   1     2918.51     3328.87    110.17 o 
   3   5   1    56324.19    56429.03    441.06 o 
   5   5   1     3535.31     3508.31     60.17 o 
   7   5   1    36215.36    34577.49    261.68 o 
   9   5   1    19742.86    19575.08    209.30 o 
  11   5   1    26610.77    24818.16    357.68 o 
  13   5   1     6681.82     6516.32    113.74 o 
  15   5   1    12424.13    12121.51    158.56 o 
  17   5   1     8691.04     8477.76    136.95 o 
  19   5   1    14600.55    14765.25    235.76 o 
  21   5   1     9906.43    10201.24    207.98 o 
  23   5   1     3188.39     3005.03    123.73 o 
  25   5   1     6857.82     7541.29    225.42 o 
 -24   6   1      409.11       97.30     89.38 o 
 -22   6   1    18474.33    18293.29    432.12 o 
 -20   6   1      293.04      105.97     85.77 o 
 -18   6   1    45127.08    44325.02    524.42 o 
 -16   6   1      130.55      106.87     55.61 o 
 -14   6   1    59835.36    58690.58    513.48 o 
 -12   6   1    27281.23    26819.81    297.07 o 
 -10   6   1    57951.41    56323.63    440.98 o 
  -8   6   1    36440.29    36269.92    293.24 o 
  -6   6   1    70069.64    71405.46    592.24 o 
  -4   6   1    31308.70    31480.53    251.46 o 
  -2   6   1   106960.77   107740.88    737.84 o 
   0   6   1    85148.27    87169.24    765.55 o 
   2   6   1    44627.95    45800.20    528.03 o 
   4   6   1    75780.28    75322.47    614.28 o 
   6   6   1     9356.57     9086.46    113.02 o 
   8   6   1    43366.51    42225.64    363.37 o 
  10   6   1    14249.62    13871.78    202.26 o 
  12   6   1    62064.39    61191.29    546.78 o 
  14   6   1     2154.38     2074.60     93.40 o 
  16   6   1    50054.82    50343.33    422.22 o 
  18   6   1      596.00      345.50     65.49 o 
  20   6   1    25482.87    25615.92    385.71 o 
  22   6   1        7.68      -40.63     63.85 o 
  24   6   1    20849.96    21621.77    433.81 o 
 -23   7   1      114.86      155.83     88.10 o 
 -21   7   1      134.25      135.87    116.07 o 
 -19   7   1      572.86      733.03     93.44 o 
 -17   7   1     1881.88     1648.77    133.06 o 
 -15   7   1     3055.78     2832.82    132.53 o 
 -13   7   1    12214.36    12029.42    215.91 o 
 -11   7   1     2181.53     2254.10     88.02 o 
  -9   7   1     3866.65     3896.12    104.64 o 
  -7   7   1     1933.78     1928.39     70.54 o 
  -5   7   1     4398.67     4415.87    102.74 o 
  -3   7   1     1189.83     1093.44     52.58 o 
  -1   7   1    23796.63    23708.85    282.22 o 
   1   7   1      998.66      876.94     50.13 o 
   3   7   1     2886.78     2442.84     95.87 o 
   5   7   1     5878.83     5751.29    112.70 o 
   7   7   1     1588.98     1483.16     58.50 o 
   9   7   1      519.87      454.96     44.22 o 
  11   7   1     4449.59     4272.77    124.84 o 
  13   7   1     2838.49     2684.11    120.86 o 
  15   7   1     6583.77     6475.58    188.30 o 
  17   7   1     2107.54     2015.71    103.32 o 
  19   7   1       36.63       20.68     78.42 o 
  21   7   1      669.94      449.62     97.31 o 
 -20   8   1      921.50      994.07    133.57 o 
 -18   8   1    26241.34    25396.00    425.87 o 
 -16   8   1     3791.51     3420.85    153.39 o 
 -14   8   1    37853.56    36842.95    464.84 o 
 -12   8   1     3041.86     2866.53    115.89 o 
 -10   8   1    53294.16    52595.18    460.02 o 
  -8   8   1    16899.24    16737.10    216.80 o 
  -6   8   1    58280.64    58538.41    481.11 o 
  -4   8   1    45730.42    46144.17    408.61 o 
  -2   8   1    41026.38    40917.46    678.24 o 
   0   8   1    43878.53    43505.00    559.76 o 
   2   8   1    31950.16    32453.82    403.70 o 
   4   8   1    40347.38    39996.87    457.53 o 
   6   8   1    18088.77    18251.58    264.19 o 
   8   8   1    53126.71    54994.41    514.61 o 
  10   8   1     3648.62     3461.27    118.73 o 
  12   8   1    44771.68    44282.74    502.93 o 
  14   8   1      849.12      689.37     83.33 o 
  16   8   1    28883.67    29284.94    546.41 o 
  18   8   1      265.81      154.29     96.48 o 
  20   8   1    26369.17    26603.34    685.71 o 
 -19   9   1        3.97     -146.81    146.81 o 
 -17   9   1      535.02      627.85    119.10 o 
 -15   9   1       88.63       49.54     77.07 o 
 -13   9   1      427.01      304.30     79.56 o 
 -11   9   1       52.52      -25.17     58.85 o 
  -9   9   1      148.22      203.05     64.64 o 
  -7   9   1        0.35      -51.08     51.08 o 
  -5   9   1     2002.53     1900.03     90.24 o 
  -3   9   1     1945.55     1886.13     94.31 o 
  -1   9   1     2900.39     3118.77    145.03 o 
   1   9   1        5.54      -64.75     64.75 o 
   3   9   1      437.49      404.14     54.21 o 
   5   9   1        6.97      -54.73     54.73 o 
   7   9   1     1128.05     1063.85     72.13 o 
   9   9   1       15.84      -73.00     73.00 o 
  11   9   1       37.62       18.05     72.45 o 
  13   9   1      431.67      315.15     81.48 o 
  15   9   1      937.04      891.03    100.90 o 
  17   9   1       32.67     -102.12    102.12 o 
 -16  10   1     2315.76     2065.60    139.50 o 
 -14  10   1    17190.75    16114.87    409.24 o 
 -12  10   1     2777.07     2431.17    158.46 o 
 -10  10   1    31415.47    31349.39    488.98 o 
  -8  10   1     8437.35     8441.91    262.50 o 
  -6  10   1    26059.78    26369.59    363.51 o 
  -4  10   1    21435.54    21824.53    327.66 o 
  -2  10   1    17020.44    16909.41    299.71 o 
   0  10   1    13450.36    13467.49    254.11 o 
   2  10   1    15000.35    14692.98    264.56 o 
   4  10   1    26527.29    26851.67    363.57 o 
   6  10   1     9509.00     9583.11    241.64 o 
   8  10   1    39012.32    39587.09    517.56 o 
  10  10   1     1235.62     1027.36     97.87 o 
  12  10   1    19652.21    19861.43    377.55 o 
  14  10   1      761.89      452.69     94.67 o 
 -11  11   1       13.22      -31.65     85.40 o 
  -9  11   1     3034.69     3333.80    163.58 o 
  -7  11   1      333.21      183.34     79.88 o 
  -5  11   1     5663.11     5459.31    194.37 o 
  -3  11   1      421.00      392.25     97.06 o 
  -1  11   1    12457.13    12425.43    257.36 o 
   1  11   1      599.66      616.38     77.72 o 
   3  11   1     8242.16     8647.28    240.25 o 
   5  11   1     1799.08     1605.39    116.23 o 
   7  11   1     2934.85     3168.19    157.80 o 
   9  11   1      741.46      611.12    118.62 o 
  11  11   1     8258.63     7637.65    240.39 o 
  -4  12   1     3296.00     3053.88    158.66 o 
  -2  12   1     7614.35     7595.37    239.70 o 
   0  12   1    10764.83    10644.93    277.72 o 
   2  12   1     3771.81     3439.95    167.29 o 
   4  12   1    11762.35    11800.64    358.40 o 
 -28   0   2    20181.40    21267.61    600.32 o 
 -26   0   2    18350.92    18821.07    542.21 o 
 -24   0   2    10303.11    10365.46    322.14 o 
 -22   0   2    31196.61    33025.38    479.34 o 
 -20   0   2    16586.90    16017.17    226.59 o 
 -18   0   2    40121.24    39977.14    406.01 o 
 -16   0   2    22417.65    20721.50    298.17 o 
 -14   0   2   223944.33   227137.69   1509.61 o 
 -12   0   2    28644.69    29641.85    235.57 o 
 -10   0   2   222141.38   219902.52   1080.55 o 
  -8   0   2      138.39      159.82     18.62 o 
  -6   0   2   141778.64   137166.56   1110.79 o 
  -4   0   2    11775.93    11529.60    101.94 o 
  -2   0   2   207406.91   212576.58   1696.99 o 
   0   0   2    12206.98    12273.31    132.29 o 
   2   0   2   140385.02   144671.30    654.77 o 
   4   0   2    41498.24    43092.32    189.38 o 
   6   0   2   136930.66   137365.98    535.37 o 
   8   0   2     4499.43     4070.28     58.12 o 
  10   0   2   124912.57   121477.05    818.90 o 
  12   0   2    59168.87    57946.34    464.35 o 
  14   0   2   122559.31   122429.77   1237.42 o 
  16   0   2    92077.95    94839.73   1197.37 o 
  18   0   2    26752.22    27087.63    378.35 o 
  20   0   2    80795.58    82761.35   1127.54 o 
  22   0   2    34405.75    35303.50    726.48 o 
  24   0   2    22190.83    23310.52    391.59 o 
  26   0   2     5708.02     6062.71    320.42 o 
 -27   1   2      417.72      759.30    133.25 o 
 -25   1   2      329.91      314.94     78.46 o 
 -23   1   2     2143.96     2311.23    105.32 o 
 -21   1   2      278.87      156.24     45.67 o 
 -19   1   2     2179.64     2374.31     61.54 o 
 -17   1   2     4813.05     4801.58     74.99 o 
 -15   1   2      955.73     1293.83     42.29 o 
 -13   1   2       91.19      275.24     28.95 o 
 -11   1   2    14231.09    14853.71    132.77 o 
  -9   1   2       44.68      135.58     14.16 o 
  -7   1   2    17523.71    17937.80    102.10 o 
  -5   1   2    33770.50    33714.00    154.73 o 
  -3   1   2     1431.02     1745.05     24.90 o 
  -1   1   2     5130.50     5699.00     38.28 o 
   1   1   2    17436.08    18355.04     88.90 o 
   3   1   2     1386.73     1520.62     20.00 o 
   5   1   2    24098.95    24426.35    105.46 o 
   7   1   2    22493.79    22353.45     94.58 o 
   9   1   2       64.51       80.33     11.98 o 
  11   1   2     4760.68     4751.90     61.89 o 
  13   1   2      889.86      841.69     31.75 o 
  15   1   2      270.95      258.75     26.99 o 
  17   1   2      133.74       64.00     29.57 o 
  19   1   2    10597.46    10999.77    153.78 o 
  21   1   2      136.53      123.16     48.51 o 
  23   1   2     2065.44     2319.23     91.66 o 
  25   1   2      500.80      475.78     72.21 o 
  27   1   2       46.36       21.97     80.53 o 
 -28   2   2     8744.51     9138.46    389.11 o 
 -26   2   2    14493.54    14561.69    342.96 o 
 -24   2   2    19939.71    20101.10    317.89 o 
 -22   2   2    21956.61    22434.17    281.29 o 
 -20   2   2    14423.85    13681.20    160.17 o 
 -18   2   2    63183.52    63325.48    682.65 o 
 -16   2   2    16543.13    15770.66    198.06 o 
 -14   2   2    97162.08    95099.73    715.76 o 
 -12   2   2     5204.15     4811.04     63.55 o 
 -10   2   2   176210.45   177064.45    913.14 o 
  -8   2   2     4130.17     4301.44     50.84 o 
  -6   2   2   208622.41   204877.00    668.35 o 
  -4   2   2     3792.53     4057.82     41.09 o 
  -2   2   2   113579.02   115665.22    365.85 o 
   0   2   2    23528.14    24773.77    119.39 o 
   2   2   2   162157.06   166387.61    564.20 o 
   4   2   2    24632.93    25046.80    122.96 o 
   6   2   2   133646.73   131175.16    570.44 o 
   8   2   2    38000.91    37519.83    205.61 o 
  10   2   2   124419.87   122826.19    534.41 o 
  12   2   2    35104.96    34197.71    218.20 o 
  14   2   2    55472.81    55032.44    566.62 o 
  16   2   2    55564.27    56322.01    384.32 o 
  18   2   2    40801.49    41240.92    352.24 o 
  20   2   2    39101.55    40332.09    362.59 o 
  22   2   2    14001.90    14275.40    221.13 o 
  24   2   2    41673.50    42872.01    464.88 o 
  26   2   2     9827.27    10039.02    215.45 o 
 -27   3   2     5919.64     5965.75    216.62 o 
 -25   3   2       62.91      -80.93     80.93 o 
 -23   3   2    13633.45    14376.04    276.98 o 
 -21   3   2      174.20      135.60     49.83 o 
 -19   3   2    16021.92    16239.00    184.12 o 
 -17   3   2     9171.70     8929.48    124.14 o 
 -15   3   2    16266.49    15645.27    247.88 o 
 -13   3   2    10097.79     9808.21     95.37 o 
 -11   3   2    41730.21    41491.25    255.80 o 
  -9   3   2    10048.17     9450.43     93.39 o 
  -7   3   2    63964.82    65337.75    282.25 o 
  -5   3   2    61188.59    61724.04    242.30 o 
  -3   3   2    87327.63    92364.29    331.43 o 
  -1   3   2    11626.43    11418.33     76.73 o 
   1   3   2    20814.30    21590.19    117.75 o 
   3   3   2    69135.76    71692.50    273.49 o 
   5   3   2    40383.70    41209.91    207.97 o 
   7   3   2    59278.87    60044.84    320.07 o 
   9   3   2      145.99      129.87     21.16 o 
  11   3   2    42674.31    42898.64    263.95 o 
  13   3   2       58.36       68.28     22.26 o 
  15   3   2    19497.80    18932.00    227.12 o 
  17   3   2      515.26      452.12     36.72 o 
  19   3   2    24538.50    24908.06    281.66 o 
  21   3   2      261.78      233.19     51.87 o 
  23   3   2    15887.00    16386.29    265.04 o 
  25   3   2      394.20      444.76     72.32 o 
 -26   4   2     2517.78     2568.69    149.09 o 
 -24   4   2     8857.00     9314.82    233.33 o 
 -22   4   2    19457.43    19339.03    322.06 o 
 -20   4   2    16781.74    16301.06    227.73 o 
 -18   4   2    37628.19    37516.62    365.29 o 
 -16   4   2     3079.69     2823.68     61.37 o 
 -14   4   2    31386.31    29744.30    261.45 o 
 -12   4   2     6197.10     5790.38     80.32 o 
 -10   4   2    79721.62    77759.32    395.90 o 
  -8   4   2    18869.85    19144.28    138.56 o 
  -6   4   2   114195.25   113356.01    460.35 o 
  -4   4   2     2852.06     2862.64     52.21 o 
  -2   4   2    71828.26    72850.39    317.46 o 
   0   4   2     8687.54     9254.17     89.53 o 
   2   4   2    62682.54    62773.40    375.22 o 
   4   4   2     9810.73     9968.47     97.24 o 
   6   4   2   114436.31   111354.88    890.66 o 
   8   4   2    30651.09    30214.21    234.64 o 
  10   4   2    38562.14    38717.17    460.73 o 
  12   4   2    22843.66    21920.27    211.14 o 
  14   4   2    17384.83    16684.41    171.80 o 
  16   4   2     8756.15     8544.46    140.71 o 
  18   4   2    22664.35    22678.09    261.63 o 
  20   4   2    22143.22    22435.53    275.48 o 
  22   4   2     8516.34     8446.54    190.66 o 
  24   4   2    22774.55    23388.08    351.48 o 
  26   4   2     2394.83     2387.04    135.65 o 
 -25   5   2      726.38      510.02     89.99 o 
 -23   5   2    17489.18    18052.04    355.78 o 
 -21   5   2      444.57      476.28    132.97 o 
 -19   5   2    27418.18    27578.79    339.17 o 
 -17   5   2     1606.08     1664.36     88.64 o 
 -15   5   2    53370.91    51364.66    549.53 o 
 -13   5   2    30241.69    28937.66    240.93 o 
 -11   5   2    42177.19    40461.40    288.96 o 
  -9   5   2    68671.58    68123.55    372.16 o 
  -7   5   2    93665.58    94413.02    498.78 o 
  -5   5   2    12510.01    11442.56    158.37 o 
  -3   5   2    87908.61    90741.45    484.74 o 
  -1   5   2   103435.12   108137.52    569.02 o 
   1   5   2    48278.48    49805.00    324.45 o 
   3   5   2   106346.80   109803.09    578.82 o 
   5   5   2      386.82      371.68     25.98 o 
   7   5   2    69548.12    70464.30    379.57 o 
   9   5   2    10681.66     9722.29    188.17 o 
  11   5   2    53202.65    52339.96    412.26 o 
  13   5   2     2847.70     2845.77     78.30 o 
  15   5   2    66925.12    68055.28    439.13 o 
  17   5   2      354.32      293.27     39.74 o 
  19   5   2    26542.72    26366.77    302.20 o 
  21   5   2      423.52      369.04     65.10 o 
  23   5   2    19617.46    20260.69    310.75 o 
  25   5   2      268.53      197.50     79.28 o 
 -24   6   2     1250.88     1084.09    123.78 o 
 -22   6   2     2587.71     2831.83    253.28 o 
 -20   6   2     2025.63     1831.67    119.57 o 
 -18   6   2     7811.88     7610.72    177.01 o 
 -16   6   2     7871.85     7308.58    177.99 o 
 -14   6   2    16895.98    16432.54    223.60 o 
 -12   6   2     8928.50     8299.82    154.01 o 
 -10   6   2    17526.51    17056.61    255.07 o 
  -8   6   2     2585.86     2389.51     68.31 o 
  -6   6   2    11759.17    11263.39    137.37 o 
  -4   6   2     1891.44     2053.00     69.92 o 
  -2   6   2    29416.37    29370.56    218.06 o 
   0   6   2     4267.49     4228.90     69.32 o 
   2   6   2    27191.44    26566.88    230.31 o 
   4   6   2     4434.00     4281.26     94.55 o 
   6   6   2    14389.59    14309.49    145.11 o 
   8   6   2     2535.92     2501.29     58.42 o 
  10   6   2     9715.67     9354.56    173.08 o 
  12   6   2     2287.62     2262.83     96.00 o 
  14   6   2     5978.16     5762.57    136.23 o 
  16   6   2     6146.00     6118.83    136.79 o 
  18   6   2     3495.14     3447.03    108.62 o 
  20   6   2     5517.59     5412.43    156.14 o 
  22   6   2     1968.80     1961.01    115.35 o 
  24   6   2     2489.56     2566.66    168.87 o 
 -23   7   2    16728.16    16828.34    395.24 o 
 -21   7   2     1902.76     1757.74    135.48 o 
 -19   7   2    27852.21    28048.99    477.69 o 
 -17   7   2     1625.09     1451.33    125.22 o 
 -15   7   2    44891.75    43232.84    515.04 o 
 -13   7   2    20033.83    19838.44    272.03 o 
 -11   7   2    85369.37    83184.66    666.10 o 
  -9   7   2    33759.15    32687.08    322.04 o 
  -7   7   2    50210.54    49252.58    359.29 o 
  -5   7   2    60662.24    59469.70    472.56 o 
  -3   7   2    41948.73    41349.13    302.36 o 
  -1   7   2    75410.49    76544.48    530.41 o 
   1   7   2    20215.35    19801.90    269.07 o 
   3   7   2    76897.70    76819.46    784.08 o 
   5   7   2    10265.58     9936.72    155.86 o 
   7   7   2    52933.67    53975.82    752.49 o 
   9   7   2     6799.10     6594.18    124.92 o 
  11   7   2    55876.04    56003.93    548.42 o 
  13   7   2     1439.30     1236.68     77.53 o 
  15   7   2    52512.23    53043.48    524.15 o 
  17   7   2      224.54      246.74     60.05 o 
  19   7   2    37712.39    38309.34    531.76 o 
  21   7   2      190.13      190.24     87.57 o 
 -20   8   2       41.74      176.44     95.63 o 
 -18   8   2        4.81       -1.75     87.53 o 
 -16   8   2     2523.94     2218.60    180.56 o 
 -14   8   2     3099.58     3215.91    137.01 o 
 -12   8   2     1727.92     1425.85     73.91 o 
 -10   8   2       47.13      120.80     47.64 o 
  -8   8   2      596.64      549.45     47.43 o 
  -6   8   2       24.96      206.44     46.44 o 
  -4   8   2     2253.93     2153.49     82.15 o 
  -2   8   2     1427.36     1163.26     53.31 o 
   0   8   2      612.68      526.28     46.65 o 
   2   8   2     2207.08     2164.00     83.02 o 
   4   8   2     3981.09     3950.86    129.80 o 
   6   8   2      164.05       60.92     57.23 o 
   8   8   2      125.33       68.41     45.64 o 
  10   8   2      386.73      433.63     72.66 o 
  12   8   2       13.01      -63.02     74.66 o 
  14   8   2      918.65      940.64    103.88 o 
  16   8   2      331.17      501.17     86.45 o 
  18   8   2      789.33      769.91    114.23 o 
  20   8   2       11.17      -40.32    113.87 o 
 -19   9   2    19756.42    19684.12    714.57 o 
 -17   9   2     7381.99     7214.97    259.86 o 
 -15   9   2    27266.88    25631.12    516.19 o 
 -13   9   2     4719.80     4642.87    155.88 o 
 -11   9   2    37391.42    35808.20    510.52 o 
  -9   9   2    17104.22    16708.54    233.66 o 
  -7   9   2    40676.30    40548.57    376.79 o 
  -5   9   2    46058.64    46158.75    460.74 o 
  -3   9   2    16021.88    16436.32    237.81 o 
  -1   9   2    31761.12    32184.62    461.94 o 
   1   9   2     8924.78     9213.80    196.66 o 
   3   9   2    34794.13    34832.36    471.33 o 
   5   9   2    12542.81    12574.15    215.87 o 
   7   9   2    54308.47    55211.34    590.13 o 
   9   9   2     1835.95     1767.32    145.51 o 
  11   9   2    38207.20    38739.20    552.28 o 
  13   9   2      149.55       53.23     80.38 o 
  15   9   2    21668.05    21827.76    423.01 o 
  17   9   2      251.95       20.96     93.24 o 
 -16  10   2       64.93      -61.85     86.14 o 
 -14  10   2     3961.62     3932.91    167.17 o 
 -12  10   2        2.69      -88.35     88.35 o 
 -10  10   2     2846.60     2944.36    136.53 o 
  -8  10   2      371.78      251.92     60.68 o 
  -6  10   2     3144.52     3396.76    126.72 o 
  -4  10   2      212.08       80.75     64.49 o 
  -2  10   2     3718.74     3778.33    138.05 o 
   0  10   2        5.14      -66.16     66.16 o 
   2  10   2     3139.67     3295.08    130.01 o 
   4  10   2      803.49      596.16     79.80 o 
   6  10   2     1914.67     1722.64    114.81 o 
   8  10   2      115.75      -70.69     77.14 o 
  10  10   2     1730.73     1668.36    121.41 o 
  12  10   2      455.65      237.66     89.28 o 
  14  10   2     2322.76     2214.14    153.41 o 
 -11  11   2    10776.70    10679.11    290.62 o 
  -9  11   2     6071.42     5812.74    207.50 o 
  -7  11   2    13229.23    12576.90    293.40 o 
  -5  11   2     9091.36     9152.90    222.28 o 
  -3  11   2     8711.48     8530.31    215.69 o 
  -1  11   2    15007.44    14809.50    282.94 o 
   1  11   2     5533.14     5677.10    176.08 o 
   3  11   2    17556.39    17528.68    343.32 o 
   5  11   2     2249.17     2108.55    129.64 o 
   7  11   2    20428.96    20779.69    382.94 o 
   9  11   2      830.11      529.00    107.77 o 
  11  11   2    16007.46    15880.59    344.80 o 
  -4  12   2      540.60      222.46    100.88 o 
  -2  12   2     9792.23     9713.52    243.02 o 
   0  12   2      249.98      123.12     90.54 o 
   2  12   2     8804.42     8792.85    256.66 o 
 -27   1   3    14452.04    15078.45    399.23 o 
 -25   1   3    15332.05    15599.16    311.94 o 
 -23   1   3    23512.09    25196.87    351.88 o 
 -21   1   3    12106.36    12160.39    162.47 o 
 -19   1   3    47869.97    47681.92    462.87 o 
 -17   1   3    27391.14    26422.06    356.63 o 
 -15   1   3   140651.53   140901.98    850.67 o 
 -13   1   3    21604.49    22321.86    215.55 o 
 -11   1   3   216235.50   210904.86    989.66 o 
  -9   1   3      594.67      708.98     26.55 o 
  -7   1   3   203298.42   202351.02    764.92 o 
  -5   1   3      483.14      592.18     17.83 o 
  -3   1   3   302038.94   303826.78    967.72 o 
  -1   1   3     7161.28     7485.14     47.52 o 
   1   1   3   359817.66   368731.84   1138.54 o 
   3   1   3    50529.08    51668.18    180.36 o 
   5   1   3   100551.72    99743.09    360.27 o 
   7   1   3    45092.66    43934.88    158.93 o 
   9   1   3    97666.85    94007.62    465.59 o 
  11   1   3    49065.87    48353.56    238.23 o 
  13   1   3    96321.60    92880.09    518.05 o 
  15   1   3    97993.08    94916.80    872.11 o 
  17   1   3    46600.56    45402.22    308.78 o 
  19   1   3    63893.27    64299.39    424.94 o 
  21   1   3    21881.95    22323.47    251.75 o 
  23   1   3    23616.25    24137.83    298.99 o 
  25   1   3     4749.99     4877.70    171.07 o 
  27   1   3    26598.55    27886.91    458.83 o 
 -26   2   3      200.84      233.59     79.07 o 
 -24   2   3     2176.81     2710.77    127.52 o 
 -22   2   3       96.76      -62.34     62.34 o 
 -20   2   3     8035.70     8667.13    167.72 o 
 -18   2   3    10842.42    10568.48    195.32 o 
 -16   2   3     7821.74     7939.41    147.01 o 
 -14   2   3     8301.38     8289.49    113.40 o 
 -12   2   3    18184.29    17959.11    194.92 o 
 -10   2   3     4176.87     4022.40     53.52 o 
  -8   2   3    17411.83    16538.29    115.18 o 
  -6   2   3    58474.32    58452.70    305.97 o 
  -4   2   3      690.96      861.36     21.37 o 
  -2   2   3    22463.53    22517.12    109.13 o 
   0   2   3      409.16      580.41     16.90 o 
   2   2   3    13159.33    13763.99     86.78 o 
   4   2   3    37545.07    39164.94    185.48 o 
   6   2   3    37846.86    36740.51    248.17 o 
   8   2   3       55.90      120.48     16.25 o 
  10   2   3    48841.66    48835.30    333.30 o 
  12   2   3     1560.09     1505.16     38.64 o 
  14   2   3     4397.86     4064.56     72.71 o 
  16   2   3     1064.19      910.73     55.71 o 
  18   2   3    26664.33    27085.97    284.77 o 
  20   2   3      554.11      457.57     55.79 o 
  22   2   3     5982.62     6376.50    151.83 o 
  24   2   3     1026.78      908.12     89.11 o 
  26   2   3      465.82      543.75     82.66 o 
 -27   3   3     6340.34     6953.11    212.36 o 
 -25   3   3    12532.37    12883.18    275.74 o 
 -23   3   3    21417.26    22066.88    319.75 o 
 -21   3   3    20169.70    19914.11    292.19 o 
 -19   3   3    51415.86    51799.14    472.58 o 
 -17   3   3     5270.10     5178.15     93.91 o 
 -15   3   3    49863.24    47895.73    386.16 o 
 -13   3   3     3763.62     3584.89     63.46 o 
 -11   3   3    87603.75    86606.93    467.22 o 
  -9   3   3     5130.48     5111.20     73.31 o 
  -7   3   3   244686.41   244216.48    877.00 o 
  -5   3   3     5561.03     5780.75     64.08 o 
  -3   3   3   159825.20   164861.39    528.17 o 
  -1   3   3    16769.69    17960.73    131.71 o 
   1   3   3    53249.77    54562.62    224.50 o 
   3   3   3     4283.62     4132.37     59.34 o 
   5   3   3   122576.18   123090.66    579.73 o 
   7   3   3    35294.11    33828.43    314.55 o 
   9   3   3    77653.07    77652.25    440.45 o 
  11   3   3    78768.84    78345.12    416.75 o 
  13   3   3    43619.40    43698.05    275.31 o 
  15   3   3    28587.05    28848.40    276.98 o 
  17   3   3    38100.50    38333.99    480.41 o 
  19   3   3    26504.38    27223.72    300.16 o 
  21   3   3    11925.40    12173.96    205.86 o 
  23   3   3    42748.47    44383.12    459.97 o 
  25   3   3     2576.47     2418.78    115.52 o 
 -26   4   3      383.30      354.12     91.99 o 
 -24   4   3    13163.88    13947.83    285.91 o 
 -22   4   3     1554.61     1579.55    113.93 o 
 -20   4   3    15106.63    15830.37    265.45 o 
 -18   4   3     9548.71     9230.47    146.86 o 
 -16   4   3    30015.60    29551.95    313.76 o 
 -14   4   3    16331.98    15426.25    202.13 o 
 -12   4   3    21896.63    19808.23    369.25 o 
 -10   4   3    46772.04    46346.27    275.57 o 
  -8   4   3    44404.20    44308.27    253.58 o 
  -6   4   3    35230.04    34986.89    236.17 o 
  -4   4   3    28405.11    28336.51    203.10 o 
  -2   4   3    75274.43    78186.18    372.03 o 
   0   4   3    17699.77    17808.30    150.16 o 
   2   4   3    67350.71    68890.53    367.93 o 
   4   4   3      249.57      279.78     21.80 o 
   6   4   3    84440.88    84270.59    445.49 o 
   8   4   3     2168.19     1754.03     54.64 o 
  10   4   3    57655.87    57597.74    469.48 o 
  12   4   3      257.37      363.18     39.49 o 
  14   4   3    71647.02    71364.99    458.79 o 
  16   4   3      412.13      318.70     41.26 o 
  18   4   3    23644.90    23690.51    291.06 o 
  20   4   3     1070.31      975.75     89.74 o 
  22   4   3    18902.54    19955.60    295.47 o 
  24   4   3      539.99      459.18     78.37 o 
 -25   5   3     3152.60     3136.34    164.83 o 
 -23   5   3     8142.86     8442.78    270.27 o 
 -21   5   3     7793.40     7192.25    237.69 o 
 -19   5   3    18320.68    18597.42    274.66 o 
 -17   5   3     3614.37     3230.19     94.84 o 
 -15   5   3    22311.51    21578.87    227.13 o 
 -13   5   3      396.86      329.21     36.30 o 
 -11   5   3    39573.66    38234.54    314.05 o 
  -9   5   3      386.63      336.22     27.99 o 
  -7   5   3    32946.84    31788.27    224.65 o 
  -5   5   3    17145.44    17820.57    191.64 o 
  -3   5   3    37684.69    37537.70    279.94 o 
  -1   5   3     4973.90     5415.51     91.83 o 
   1   5   3    24546.18    24263.40    214.69 o 
   3   5   3      451.96      377.34     23.39 o 
   5   5   3    49167.74    48928.95    423.72 o 
   7   5   3     9805.43     9082.17    169.11 o 
   9   5   3    31439.21    30688.10    538.92 o 
  11   5   3    20614.49    19984.88    243.21 o 
  13   5   3    13607.09    13332.79    164.21 o 
  15   5   3    16607.77    16803.71    203.54 o 
  17   5   3    11576.51    11805.67    178.47 o 
  19   5   3    17386.41    17616.78    260.15 o 
  21   5   3     4313.72     4317.64    153.40 o 
  23   5   3    10829.48    11317.33    262.51 o 
 -24   6   3    16311.66    17124.63    398.97 o 
 -22   6   3     4610.83     4745.87    206.20 o 
 -20   6   3    23196.82    23113.42    356.44 o 
 -18   6   3     2793.94     2874.76    117.14 o 
 -16   6   3    35092.98    35281.79    436.46 o 
 -14   6   3    30949.22    29684.25    317.99 o 
 -12   6   3    57163.86    57212.41    430.00 o 
 -10   6   3    38898.75    38160.74    416.05 o 
  -8   6   3    19242.33    18296.96    208.65 o 
  -6   6   3    34834.88    34144.80    316.82 o 
  -4   6   3    35944.82    35299.55    287.94 o 
  -2   6   3    67491.97    69073.23    435.36 o 
   0   6   3    26308.23    26826.17    211.38 o 
   2   6   3   124719.45   123172.81    871.97 o 
   4   6   3     5519.13     5257.46    106.87 o 
   6   6   3    56602.96    56294.33    388.97 o 
   8   6   3     1747.61     1524.85     64.53 o 
  10   6   3    69804.42    69269.86    579.37 o 
  12   6   3     4009.34     3752.87    117.93 o 
  14   6   3    79176.07    79056.50    600.07 o 
  16   6   3      842.56      934.03     63.17 o 
  18   6   3    41822.24    42161.94    596.75 o 
  20   6   3      802.99      690.33    111.02 o 
  22   6   3    19171.64    20067.63    420.57 o 
 -23   7   3      979.94      889.32    125.67 o 
 -21   7   3      186.58      110.04    103.15 o 
 -19   7   3      340.96      508.36     90.67 o 
 -17   7   3     1996.42     1826.98     98.33 o 
 -15   7   3     6525.60     6556.11    215.99 o 
 -13   7   3      713.88      596.87     57.86 o 
 -11   7   3     1716.49     1871.74     83.65 o 
  -9   7   3     8295.33     8193.49    145.34 o 
  -7   7   3      813.09      807.35     55.02 o 
  -5   7   3       87.77       53.04     37.69 o 
  -3   7   3     2994.47     2835.29     76.40 o 
  -1   7   3      122.34       62.63     28.27 o 
   1   7   3    13453.62    12843.22    207.61 o 
   3   7   3     6011.46     6049.18    136.41 o 
   5   7   3     1949.46     1699.99     70.12 o 
   7   7   3      679.37      608.86     42.15 o 
   9   7   3     2368.26     2125.87     75.35 o 
  11   7   3      242.80      125.76     50.90 o 
  13   7   3     5159.81     4748.45    162.74 o 
  15   7   3     6111.14     6101.98    157.93 o 
  17   7   3      299.68      350.28     66.85 o 
  19   7   3     3326.18     3224.24    170.32 o 
  21   7   3      123.27       78.66     93.88 o 
 -20   8   3    22175.12    23285.82    478.72 o 
 -18   8   3     8374.65     8278.81    260.60 o 
 -16   8   3    33067.20    32220.45    465.20 o 
 -14   8   3    12334.14    11883.54    249.59 o 
 -12   8   3    36443.81    35308.52    485.76 o 
 -10   8   3    20252.50    19214.66    241.39 o 
  -8   8   3    26417.26    26243.83    270.29 o 
  -6   8   3    41727.67    41713.21    351.16 o 
  -4   8   3    15371.66    15479.94    184.59 o 
  -2   8   3    51783.16    51826.97    407.15 o 
   0   8   3    13619.29    14038.95    193.38 o 
   2   8   3    56720.57    58334.16    667.71 o 
   4   8   3    13825.32    13866.20    206.02 o 
   6   8   3    67231.80    68638.73    511.28 o 
   8   8   3     6611.96     6189.39    154.59 o 
  10   8   3    50534.86    52674.89    628.77 o 
  12   8   3       86.73      -25.11     74.49 o 
  14   8   3    46247.81    47312.84    569.36 o 
  16   8   3        6.49      -26.97     88.46 o 
  18   8   3    38176.00    39374.78    660.78 o 
  20   8   3      360.56      360.67    107.61 o 
 -17   9   3       55.03      -71.61     71.61 o 
 -15   9   3     3886.29     3822.37    237.69 o 
 -13   9   3      537.85      337.40     86.85 o 
 -11   9   3     1780.58     1651.41     79.78 o 
  -9   9   3       77.90      -50.52     50.52 o 
  -7   9   3     1107.02     1114.37     69.65 o 
  -5   9   3       82.46      -54.49     54.94 o 
  -3   9   3       67.33      181.18     52.65 o 
  -1   9   3       44.39      -43.61     50.86 o 
   1   9   3      284.57      264.01     67.87 o 
   3   9   3      121.96       40.08     52.79 o 
   5   9   3     1995.40     1911.47    131.14 o 
   7   9   3      103.80      -58.72     63.98 o 
   9   9   3       87.71      373.78     93.47 o 
  11   9   3      404.89      412.99     89.00 o 
  13   9   3      268.01      255.94    122.21 o 
  15   9   3      338.06      306.18    122.49 o 
  17   9   3      502.76      524.66    111.38 o 
 -14  10   3     3456.69     3059.67    155.74 o 
 -12  10   3    12193.31    12115.52    297.34 o 
 -10  10   3     8262.06     8168.41    243.23 o 
  -8  10   3    22002.22    21803.62    299.17 o 
  -6  10   3    24508.12    24654.56    373.01 o 
  -4  10   3     9480.17     9583.48    196.66 o 
  -2  10   3    28651.71    28840.94    366.10 o 
   0  10   3     4119.00     4293.90    148.69 o 
   2  10   3    22179.85    22780.17    332.80 o 
   4  10   3     6991.15     6754.80    205.60 o 
   6  10   3    35782.29    35607.12    486.22 o 
   8  10   3     2306.91     2109.34    119.73 o 
  10  10   3    32888.93    33405.61    538.08 o 
  12  10   3      259.57       22.72     88.71 o 
  14  10   3    16177.78    16544.34    383.36 o 
 -11  11   3     7223.30     7272.98    246.41 o 
  -9  11   3      143.41       35.01     86.53 o 
  -7  11   3     3532.10     3492.30    174.83 o 
  -5  11   3       78.14       -5.46     74.36 o 
  -3  11   3     6511.72     6682.47    194.58 o 
  -1  11   3      109.64       48.60     68.19 o 
   1  11   3     7904.02     8046.36    284.03 o 
   3  11   3     2453.59     2592.22    143.49 o 
   5  11   3     2430.80     2448.63    181.29 o 
   7  11   3      818.16      704.18    113.94 o 
   9  11   3     3431.61     3331.35    164.17 o 
   0  12   3     2716.13     2681.11    151.89 o 
 -28   0   4    11747.88    12367.66    472.38 o 
 -26   0   4     9223.51     9000.31    387.70 o 
 -24   0   4    32392.77    32567.32    650.87 o 
 -22   0   4     4761.33     4507.23    173.04 o 
 -20   0   4    54622.19    53249.33    543.17 o 
 -18   0   4     7632.86     7557.76    174.63 o 
 -16   0   4   161161.36   158026.25   1860.54 o 
 -14   0   4     3529.82     3710.48    140.51 o 
 -12   0   4   225143.42   220763.69   2074.64 o 
 -10   0   4    17367.82    18533.49    188.96 o 
  -8   0   4   151099.83   149545.73    962.31 o 
  -6   0   4     1075.97     1041.50     38.06 o 
  -4   0   4   108184.00   106972.28    581.67 o 
  -2   0   4    27977.28    28234.71    191.02 o 
   0   0   4   361480.88   369980.78   1682.07 o 
   2   0   4    66743.41    70090.26    389.63 o 
   4   0   4    93492.60    92549.59    454.86 o 
   6   0   4   126096.78   128526.48    599.65 o 
   8   0   4   152723.70   152431.33    817.29 o 
  10   0   4    33141.18    32620.54    231.63 o 
  12   0   4    89736.60    87356.07    762.29 o 
  14   0   4   103460.07   100546.12   1185.70 o 
  16   0   4    31951.74    31280.25    536.86 o 
  18   0   4    59857.38    60111.62    668.36 o 
  20   0   4     9359.57     9508.46    237.44 o 
  22   0   4    13339.24    13726.56    335.09 o 
  24   0   4     2960.94     2832.96    170.16 o 
  26   0   4    29027.87    30227.12    633.68 o 
 -27   1   4      416.75       50.76     88.56 o 
 -25   1   4       61.71      462.20     94.46 o 
 -23   1   4        5.05      -65.04     65.04 o 
 -21   1   4     5822.45     6000.62    122.38 o 
 -19   1   4     1772.98     1806.31     66.59 o 
 -17   1   4     1432.76     1882.72     66.22 o 
 -15   1   4     5835.31     5891.84    136.86 o 
 -13   1   4     1674.39     1938.03     53.73 o 
 -11   1   4      183.54      373.50     27.91 o 
  -9   1   4     7836.42     7351.02     82.30 o 
  -7   1   4     1440.86     1429.18     44.42 o 
  -5   1   4      273.60      287.85     17.11 o 
  -3   1   4    18743.71    18879.93    100.15 o 
  -1   1   4      681.15      762.76     16.63 o 
   1   1   4      161.72      270.50     12.82 o 
   3   1   4     3536.56     3426.61     32.29 o 
   5   1   4    10712.49    10089.21     75.67 o 
   7   1   4    12491.54    13176.58     79.07 o 
   9   1   4    14763.56    14392.52     96.93 o 
  11   1   4      826.21      719.10     22.49 o 
  13   1   4     2264.95     2085.62     44.58 o 
  15   1   4      448.28      331.60     29.55 o 
  17   1   4     5805.96     5787.39    121.51 o 
  19   1   4      568.86      476.00     50.11 o 
  21   1   4     4501.78     4518.18    129.40 o 
  23   1   4      321.97      228.63     61.49 o 
  25   1   4      448.51      388.03     79.06 o 
 -26   2   4     8813.68     8824.40    232.11 o 
 -24   2   4    24478.04    25091.03    349.58 o 
 -22   2   4     5792.17     5862.27    160.34 o 
 -20   2   4    59786.37    60905.92    507.69 o 
 -18   2   4     5590.28     5387.50    113.45 o 
 -16   2   4    79525.50    78555.16    553.95 o 
 -14   2   4      404.89      363.75     32.90 o 
 -12   2   4   148921.25   145401.36   1521.28 o 
 -10   2   4      130.06      165.53     28.67 o 
  -8   2   4   177396.62   176535.73    842.15 o 
  -6   2   4    21402.70    21530.30    135.90 o 
  -4   2   4   227926.45   230572.05    785.71 o 
  -2   2   4     8212.82     8355.27     58.04 o 
   0   2   4    94775.49    98133.74    317.16 o 
   2   2   4    62486.32    64150.57    239.41 o 
   4   2   4   156747.66   156451.20    564.37 o 
   6   2   4    58228.92    58214.34    251.76 o 
   8   2   4    91902.15    88589.37    535.36 o 
  10   2   4    88003.95    88726.30    411.56 o 
  12   2   4    79729.66    79686.28    581.83 o 
  14   2   4    45277.61    43945.75    326.13 o 
  16   2   4    38973.60    39183.06    316.08 o 
  18   2   4    28804.74    29120.23    310.40 o 
  20   2   4     7059.61     7050.72    162.65 o 
  22   2   4    35088.49    36287.01    464.64 o 
  24   2   4     1774.26     1766.01    107.94 o 
  26   2   4    19057.62    19811.73    354.55 o 
 -27   3   4       29.41       39.32     85.14 o 
 -25   3   4     6778.98     7501.71    214.48 o 
 -23   3   4      161.74       49.85     62.08 o 
 -21   3   4    13792.99    14453.81    212.76 o 
 -19   3   4     9390.45     9403.21    159.02 o 
 -17   3   4    20992.34    20488.85    281.50 o 
 -15   3   4     7847.09     7493.23    117.32 o 
 -13   3   4    10890.61    10414.21    138.72 o 
 -11   3   4    13735.29    12992.04    210.78 o 
  -9   3   4    27350.47    26799.62    369.71 o 
  -7   3   4    36871.01    36354.32    298.31 o 
  -5   3   4    14681.32    14569.92    115.33 o 
  -3   3   4    41285.32    40848.20    208.21 o 
  -1   3   4     2233.11     2367.70     39.84 o 
   1   3   4    17530.55    17297.73    143.53 o 
   3   3   4     9158.06     9490.32    105.82 o 
   5   3   4    44192.04    44014.09    296.75 o 
   7   3   4     4625.91     4586.45     73.30 o 
   9   3   4    75795.94    75332.16    437.04 o 
  11   3   4      368.50      314.05     30.58 o 
  13   3   4    37455.07    36722.70    268.37 o 
  15   3   4       59.27       -8.53     36.85 o 
  17   3   4    38357.71    38445.44    540.20 o 
  19   3   4       72.64       12.27     52.26 o 
  21   3   4    15991.46    16417.15    263.70 o 
  23   3   4     5165.18     5336.74    154.57 o 
  25   3   4     6762.72     7108.08    198.18 o 
 -26   4   4     3259.73     3280.42    166.12 o 
 -24   4   4    12981.56    13535.75    307.19 o 
 -22   4   4     8841.86     9260.60    240.35 o 
 -20   4   4    28688.26    29657.71    380.19 o 
 -18   4   4      542.83      447.76     60.10 o 
 -16   4   4    35656.33    34553.34    365.28 o 
 -14   4   4      294.97      282.62     35.22 o 
 -12   4   4    36233.90    35759.21    286.93 o 
 -10   4   4     1687.46     1435.98     43.83 o 
  -8   4   4   127738.32   127555.12    635.79 o 
  -6   4   4     2595.13     2873.62     58.94 o 
  -4   4   4    97672.42    98737.72    472.84 o 
  -2   4   4    28905.34    30183.76    198.24 o 
   0   4   4    63350.88    64155.00    331.50 o 
   2   4   4     1459.47     1445.40     45.25 o 
   4   4   4    80635.94    81379.02    500.51 o 
   6   4   4    28560.37    28278.24    257.51 o 
   8   4   4    77015.52    78321.10    486.26 o 
  10   4   4    59136.44    59673.76    397.52 o 
  12   4   4    33359.93    34249.46    299.22 o 
  14   4   4    11758.34    11896.86    184.84 o 
  16   4   4    16664.91    16673.00    229.08 o 
  18   4   4    17276.65    17840.74    267.72 o 
  20   4   4     8759.01     8786.39    195.49 o 
  22   4   4    26521.13    28168.46    406.61 o 
  24   4   4      105.96       20.15     77.53 o 
 -25   5   4    14928.31    15589.02    343.66 o 
 -23   5   4     4865.13     4772.17    207.58 o 
 -21   5   4    18688.78    19207.60    345.21 o 
 -19   5   4     2425.77     2252.13    121.10 o 
 -17   5   4    28674.04    28499.90    318.94 o 
 -15   5   4    13749.67    13729.67    183.44 o 
 -13   5   4    39682.96    38572.14    408.63 o 
 -11   5   4    44606.64    43534.36    289.49 o 
  -9   5   4    14009.64    13405.20    144.34 o 
  -7   5   4    44080.22    43726.14    285.66 o 
  -5   5   4    21630.54    21185.88    197.42 o 
  -3   5   4    43641.31    43920.20    304.35 o 
  -1   5   4    42187.21    43134.64    304.41 o 
   1   5   4    71548.75    71030.28    523.99 o 
   3   5   4     3504.54     3548.24     71.66 o 
   5   5   4    75422.45    73932.89    696.87 o 
   7   5   4      494.92      508.44     34.40 o 
   9   5   4    70966.22    70220.57    787.35 o 
  11   5   4     2621.73     2586.45     76.36 o 
  13   5   4   113054.59   114342.70    878.84 o 
  15   5   4     1019.53      971.26     65.73 o 
  17   5   4    41064.57    41413.27    373.82 o 
  19   5   4     6916.70     6742.44    171.59 o 
  21   5   4    22163.08    22752.40    511.80 o 
  23   5   4     2483.67     2346.34    131.16 o 
 -24   6   4     2330.55     2295.96    165.58 o 
 -22   6   4     1570.62     1605.57    136.87 o 
 -20   6   4     3457.15     3496.03    147.66 o 
 -18   6   4      950.01     1024.17     80.09 o 
 -16   6   4    11989.34    11621.80    203.33 o 
 -14   6   4      150.63       81.49     46.22 o 
 -12   6   4    13870.89    13958.83    185.79 o 
 -10   6   4       89.43       31.44     33.63 o 
  -8   6   4     8378.97     8113.04    121.19 o 
  -6   6   4       15.72      -35.26     35.26 o 
  -4   6   4    16619.29    16489.42    189.13 o 
  -2   6   4      674.42      636.31     41.16 o 
   0   6   4    31508.97    32081.84    255.18 o 
   2   6   4     7365.44     7549.08    104.02 o 
   4   6   4    30928.26    30732.95    305.69 o 
   6   6   4     3167.13     3112.47     90.50 o 
   8   6   4    18627.23    18205.02    279.39 o 
  10   6   4     2798.88     2518.87     73.86 o 
  12   6   4    10401.96    10439.91    203.08 o 
  14   6   4    12128.33    11966.98    190.26 o 
  16   6   4     3223.24     3068.27    100.42 o 
  18   6   4    10165.07    10068.63    210.30 o 
  20   6   4      671.92      508.09     77.84 o 
  22   6   4     3130.84     3226.19    162.84 o 
 -21   7   4    19915.44    19698.35    389.41 o 
 -19   7   4     5662.16     5462.83    181.54 o 
 -17   7   4    29850.56    28910.76    375.69 o 
 -15   7   4    17618.36    17076.15    243.84 o 
 -13   7   4    31024.20    30325.31    304.18 o 
 -11   7   4    30591.73    30177.49    359.44 o 
  -9   7   4    13062.72    12956.33    191.55 o 
  -7   7   4    34636.99    33861.61    322.12 o 
  -5   7   4    17425.14    17163.95    205.90 o 
  -3   7   4    45361.80    46071.28    404.44 o 
  -1   7   4    19404.99    19586.51    324.99 o 
   1   7   4    90477.76    91805.45    654.11 o 
   3   7   4    13316.22    13301.87    159.92 o 
   5   7   4    66070.54    66164.51    468.85 o 
   7   7   4     1139.70      876.69     49.12 o 
   9   7   4    85651.30    85328.30    656.02 o 
  11   7   4      823.25      789.40     81.65 o 
  13   7   4    67221.93    67806.34    670.62 o 
  15   7   4     3431.50     3534.81    123.41 o 
  17   7   4    41417.98    42942.60    480.52 o 
  19   7   4     2332.88     2157.32    129.73 o 
  21   7   4    17586.52    18288.71    442.14 o 
 -20   8   4       92.62      533.55    100.30 o 
 -18   8   4      751.22      624.51    113.63 o 
 -16   8   4       87.52      346.82     82.94 o 
 -14   8   4      115.88       52.97     63.13 o 
 -12   8   4      641.68      740.03     60.00 o 
 -10   8   4     1494.50     1213.06     67.95 o 
  -8   8   4       64.68      185.43     46.23 o 
  -6   8   4       29.83      -46.22     46.22 o 
  -4   8   4        8.18      115.45     45.02 o 
  -2   8   4      984.59      971.69     72.66 o 
   0   8   4     1820.25     1597.86     65.65 o 
   2   8   4     1565.34     1534.57     63.35 o 
   4   8   4      554.05      519.33     52.17 o 
   6   8   4       83.01       46.50     48.92 o 
   8   8   4      704.75      655.74     60.68 o 
  10   8   4     1146.65     1061.14     92.09 o 
  12   8   4     1483.59     1450.43    105.63 o 
  14   8   4     1528.68     1411.65    106.42 o 
  16   8   4      213.36      153.43     62.89 o 
  18   8   4      893.51      725.85    122.18 o 
 -17   9   4    17149.97    16546.82    356.88 o 
 -15   9   4     7425.99     7438.65    251.14 o 
 -13   9   4    10776.14    10851.26    236.52 o 
 -11   9   4    11506.45    11210.98    194.08 o 
  -9   9   4    18909.18    18763.32    233.48 o 
  -7   9   4    37265.33    37355.16    351.52 o 
  -5   9   4    13816.61    13673.39    213.76 o 
  -3   9   4    46168.89    46788.36    416.39 o 
  -1   9   4     5007.04     4954.85    125.64 o 
   1   9   4    31212.91    31998.26    327.65 o 
   3   9   4     6584.84     6440.99    141.72 o 
   5   9   4    55501.26    56134.84    542.35 o 
   7   9   4     4497.96     4314.20    168.95 o 
   9   9   4    48357.32    50066.10    640.64 o 
  11   9   4     1285.03     1152.93    116.06 o 
  13   9   4    31310.76    31776.89    508.24 o 
  15   9   4      429.50      233.34     89.61 o 
  17   9   4    23027.92    23027.24    532.44 o 
 -14  10   4      287.44        6.69     80.73 o 
 -12  10   4     2654.64     2658.61    132.05 o 
 -10  10   4      195.65       83.20     84.61 o 
  -8  10   4     3025.70     3078.61    131.34 o 
  -6  10   4       33.52      -26.29     59.48 o 
  -4  10   4     5149.96     5335.49    149.75 o 
  -2  10   4       20.68      -41.92     55.58 o 
   0  10   4     4786.62     5060.57    143.63 o 
   2  10   4     1835.99     1713.30     98.47 o 
   4  10   4     1901.31     1959.62    122.65 o 
   6  10   4      771.87      781.36    104.44 o 
   8  10   4      478.55      342.55     91.43 o 
  10  10   4      509.08      403.27     99.95 o 
  12  10   4     1436.07     1574.16    134.21 o 
  14  10   4     2125.75     1831.84    142.37 o 
  -9  11   4     8735.74     8672.14    248.67 o 
  -7  11   4    14059.63    13703.89    256.60 o 
  -5  11   4     4456.43     4387.00    148.62 o 
  -3  11   4    23650.19    23685.24    387.27 o 
  -1  11   4     4547.40     4447.27    170.94 o 
   1  11   4    17219.65    17313.80    493.13 o 
   3  11   4     2144.91     1880.29    159.93 o 
   5  11   4    19656.65    19894.79    376.40 o 
   7  11   4      452.23      390.52     87.41 o 
   9  11   4    17439.47    18141.75    404.13 o 
 -27   1   5     5226.96     5323.13    210.28 o 
 -25   1   5    32514.05    33608.74    457.25 o 
 -23   1   5     1240.41     1042.08     81.53 o 
 -21   1   5    47472.62    47514.42    381.86 o 
 -19   1   5      857.44      803.65     47.96 o 
 -17   1   5    72387.85    72214.96    523.44 o 
 -15   1   5      159.89      141.06     31.28 o 
 -13   1   5   137274.17   133503.39   1299.21 o 
 -11   1   5     3707.92     3787.83     69.29 o 
  -9   1   5   128834.91   124359.53   1283.57 o 
  -7   1   5     5362.08     4911.44     64.97 o 
  -5   1   5   156941.05   156090.44    821.32 o 
  -3   1   5     3250.81     3081.02     40.75 o 
  -1   1   5   264310.03   269230.06    820.15 o 
   1   1   5    57670.76    58372.61    222.04 o 
   3   1   5   298163.31   304226.31   1430.18 o 
   5   1   5    81333.26    81972.49    332.51 o 
   7   1   5   186500.58   191092.66    625.60 o 
   9   1   5    47757.34    46211.49    309.21 o 
  11   1   5    92016.68    91110.57    421.57 o 
  13   1   5    83734.62    82904.54    610.52 o 
  15   1   5    30659.44    29589.44    274.09 o 
  17   1   5    72466.43    72334.47    495.08 o 
  19   1   5     4561.93     4640.75    125.43 o 
  21   1   5    36591.43    36589.66    378.31 o 
  23   1   5     2880.12     3102.26    124.67 o 
  25   1   5    25674.83    26115.54    358.47 o 
 -26   2   5     1907.00     2118.93    130.99 o 
 -24   2   5       31.89      -77.79     77.79 o 
 -22   2   5    11325.61    11434.43    191.58 o 
 -20   2   5     5733.65     5670.13    121.81 o 
 -18   2   5     6707.10     6459.19    149.72 o 
 -16   2   5    12421.28    11876.93    260.78 o 
 -14   2   5      879.45      838.00     54.52 o 
 -12   2   5     1208.23     1226.24     58.69 o 
 -10   2   5    19521.82    19179.45    187.42 o 
  -8   2   5     3546.05     3399.81    113.64 o 
  -6   2   5    16801.25    16793.70    137.02 o 
  -4   2   5    20493.89    19593.24    137.54 o 
  -2   2   5     2497.62     2677.84     38.46 o 
   0   2   5     7674.26     7936.72     68.55 o 
   2   2   5     1756.83     1575.66     33.94 o 
   4   2   5    48282.11    49973.98    239.65 o 
   6   2   5     9115.71     8966.54     77.86 o 
   8   2   5    57547.45    56191.40    242.23 o 
  10   2   5     4367.53     4193.28     50.81 o 
  12   2   5     4704.95     4355.72     57.87 o 
  14   2   5     4388.11     4115.49     69.79 o 
  16   2   5     5485.06     5346.00    111.33 o 
  18   2   5      563.64      435.32     53.75 o 
  20   2   5    10036.25     9894.48    187.71 o 
  22   2   5     3175.55     3397.39    124.55 o 
  24   2   5     4366.18     3966.10    138.82 o 
 -27   3   5     2349.33     2343.40    161.60 o 
 -25   3   5    14553.66    14589.90    355.40 o 
 -23   3   5     4561.91     4346.67    156.99 o 
 -21   3   5    37231.16    37069.98    405.07 o 
 -19   3   5     1156.90     1117.02     72.15 o 
 -17   3   5    52961.83    53147.98    463.04 o 
 -15   3   5      133.38      148.56     41.72 o 
 -13   3   5    45570.91    44512.90    366.12 o 
 -11   3   5      655.44      775.30     48.40 o 
  -9   3   5   103893.41   101736.12    606.10 o 
  -7   3   5     8114.66     8457.65     98.43 o 
  -5   3   5   154055.78   150923.23    991.59 o 
  -3   3   5    23053.09    23233.42    161.87 o 
  -1   3   5   116833.81   121818.30    559.25 o 
   1   3   5    11237.03    11475.44    112.66 o 
   3   3   5   109541.07   110519.15    531.44 o 
   5   3   5    32056.51    32101.07    213.58 o 
   7   3   5   102432.94   101829.32    470.51 o 
   9   3   5    79550.06    78679.23    682.62 o 
  11   3   5    50141.53    50907.54    322.86 o 
  13   3   5    40197.94    39783.56    281.38 o 
  15   3   5    16524.75    16206.23    224.41 o 
  17   3   5    28839.32    28754.56    339.47 o 
  19   3   5     5463.48     5435.36    144.71 o 
  21   3   5    36763.15    37099.77    437.70 o 
  23   3   5      539.51      399.92     66.75 o 
  25   3   5    18218.31    18636.71    324.28 o 
 -26   4   5     9716.64    10493.27    312.69 o 
 -24   4   5     2886.95     2547.28    142.69 o 
 -22   4   5    15098.80    15542.47    317.83 o 
 -20   4   5     3507.27     3535.32    131.92 o 
 -18   4   5    21582.16    21244.52    282.66 o 
 -16   4   5    11850.80    11683.99    198.94 o 
 -14   4   5    27149.42    26774.59    267.93 o 
 -12   4   5    27374.67    26792.97    268.55 o 
 -10   4   5    12914.96    12093.52    282.01 o 
  -8   4   5    43945.04    43120.70    293.73 o 
  -6   4   5    20433.65    20571.12    200.10 o 
  -4   4   5    34392.34    33531.40    227.42 o 
  -2   4   5    15773.94    16177.68    125.49 o 
   0   4   5    47342.54    46873.41    316.34 o 
   2   4   5      149.79      165.47     31.37 o 
   4   4   5    79090.63    78944.19    497.13 o 
   6   4   5       25.24       14.36     23.50 o 
   8   4   5    56648.74    56908.72    418.40 o 
  10   4   5        6.54      101.77     27.13 o 
  12   4   5    68257.66    69096.02    443.59 o 
  14   4   5      153.94      111.88     43.17 o 
  16   4   5    27100.29    27551.44    304.65 o 
  18   4   5     7671.24     7515.99    176.59 o 
  20   4   5    14104.11    13916.90    237.39 o 
  22   4   5     6030.79     5966.20    174.37 o 
  24   4   5     6479.45     6371.73    205.32 o 
 -25   5   5     4677.68     4808.58    224.20 o 
 -23   5   5     3227.21     3072.14    173.64 o 
 -21   5   5    12969.40    13109.20    290.31 o 
 -19   5   5      546.40      576.71     82.61 o 
 -17   5   5    21415.33    21192.57    273.49 o 
 -15   5   5      562.21      534.24     55.95 o 
 -13   5   5    20188.86    20282.54    264.85 o 
 -11   5   5        4.98       -1.64     24.26 o 
  -9   5   5    31549.10    31019.91    220.69 o 
  -7   5   5     1441.21     1462.23     49.42 o 
  -5   5   5    43622.25    43506.93    307.23 o 
  -3   5   5    16162.05    16408.22    171.47 o 
  -1   5   5    51798.88    53452.68    326.65 o 
   1   5   5     4807.46     4904.21    106.15 o 
   3   5   5    44783.61    44667.52    331.37 o 
   5   5   5     9698.04     9475.34    149.77 o 
   7   5   5    29195.75    30288.45    274.58 o 
   9   5   5    24472.71    23322.49    330.35 o 
  11   5   5     7107.36     7439.58    130.50 o 
  13   5   5     8767.66     8769.05    148.82 o 
  15   5   5      989.64     1083.90     70.58 o 
  17   5   5    14096.62    14288.04    240.24 o 
  19   5   5     5227.65     5200.51    167.00 o 
  21   5   5    12680.65    12941.88    305.92 o 
  23   5   5      425.68      262.81     80.50 o 
 -24   6   5     3603.67     3759.83    200.19 o 
 -22   6   5    14330.43    14272.92    358.79 o 
 -20   6   5     4926.59     4889.66    195.52 o 
 -18   6   5    25702.52    25112.88    349.76 o 
 -16   6   5    10712.51    10637.93    209.48 o 
 -14   6   5    38422.40    38841.45    380.47 o 
 -12   6   5    51243.70    50778.58    408.73 o 
 -10   6   5    27577.20    27448.18    247.58 o 
  -8   6   5    41199.81    40888.61    340.72 o 
  -6   6   5    12919.93    12794.30    163.29 o 
  -4   6   5    46977.33    46955.17    361.22 o 
  -2   6   5    23819.27    24384.71    236.36 o 
   0   6   5    98035.65    99391.86    721.16 o 
   2   6   5     3994.67     4153.17     88.22 o 
   4   6   5    73187.81    72699.41    594.97 o 
   6   6   5     1533.41     1513.46     59.61 o 
   8   6   5    76852.02    77537.92    507.78 o 
  10   6   5     4722.10     4507.38    121.91 o 
  12   6   5    60477.74    61637.04    586.35 o 
  14   6   5     1324.13     1364.60     80.22 o 
  16   6   5    44457.74    45453.96    427.80 o 
  18   6   5     9837.57    10231.75    221.53 o 
  20   6   5    16069.05    16017.30    322.95 o 
  22   6   5     5053.68     5167.48    204.35 o 
 -21   7   5      443.54      682.14    109.79 o 
 -19   7   5      350.77      375.38     80.81 o 
 -17   7   5     2203.65     2391.00    119.65 o 
 -15   7   5     1077.36      934.60     71.96 o 
 -13   7   5     5773.04     6178.65    143.91 o 
 -11   7   5     2404.13     2134.09     82.21 o 
  -9   7   5     3796.88     3945.99    106.06 o 
  -7   7   5     1081.86      908.71     56.47 o 
  -5   7   5     2475.98     2409.20     80.92 o 
  -3   7   5       10.87       -5.61     40.24 o 
  -1   7   5    11698.34    12068.28    180.20 o 
   1   7   5     3132.04     3178.59     80.98 o 
   3   7   5     6784.97     6709.23    114.95 o 
   5   7   5     1329.92     1161.69     59.41 o 
   7   7   5      340.23      257.33     45.86 o 
   9   7   5      942.95      955.78     83.11 o 
  11   7   5       53.79      -43.92     63.73 o 
  13   7   5     4452.73     4358.51    161.70 o 
  15   7   5     1203.17     1392.18     88.86 o 
  17   7   5     3033.84     3196.27    124.67 o 
  19   7   5      141.79      139.50     83.87 o 
 -20   8   5     6783.40     6608.57    212.88 o 
 -18   8   5    16339.19    15859.66    312.68 o 
 -16   8   5    14806.45    14441.93    342.28 o 
 -14   8   5    18282.68    17594.82    276.42 o 
 -12   8   5    18782.15    18524.09    257.14 o 
 -10   8   5    24845.55    24353.49    304.37 o 
  -8   8   5    42869.95    42809.05    380.52 o 
  -6   8   5    24935.23    24829.75    288.39 o 
  -4   8   5    48789.07    49736.86    428.96 o 
  -2   8   5     5126.78     5430.04    130.73 o 
   0   8   5    54057.92    55205.09    404.56 o 
   2   8   5     4654.55     4639.62    104.77 o 
   4   8   5    66782.49    67180.97    481.07 o 
   6   8   5     4211.66     4283.28    134.51 o 
   8   8   5    64555.81    65171.98    656.23 o 
  10   8   5      485.77      567.75     75.56 o 
  12   8   5    41924.10    43144.00    534.86 o 
  14   8   5     2949.04     2834.33    134.95 o 
  16   8   5    24894.79    25337.57    369.75 o 
  18   8   5     2291.75     2165.22    168.61 o 
 -17   9   5     1179.07     1293.59    112.79 o 
 -15   9   5      190.67      120.55     70.59 o 
 -13   9   5       23.57      165.79     65.89 o 
 -11   9   5        3.09      -53.65     53.65 o 
  -9   9   5      834.67      922.83     70.74 o 
  -7   9   5     1453.40     1305.92     83.35 o 
  -5   9   5       47.03      139.27     52.53 o 
  -3   9   5      398.98      247.02     51.36 o 
  -1   9   5      180.28      123.74     48.37 o 
   1   9   5      225.78      216.13     46.87 o 
   3   9   5      454.02      339.12     58.24 o 
   5   9   5     2438.63     2628.94    134.44 o 
   7   9   5     2850.56     2656.39    138.60 o 
   9   9   5     1455.84     1126.19    102.62 o 
  11   9   5       63.99      -39.78     81.96 o 
  13   9   5      120.33     -125.03    125.03 o 
  15   9   5      249.01       97.01     75.57 o 
 -14  10   5     5836.42     5655.90    199.40 o 
 -12  10   5    10973.14    10543.30    286.24 o 
 -10  10   5    12204.32    11714.81    223.03 o 
  -8  10   5    21323.95    21252.55    299.77 o 
  -6  10   5    12022.54    11558.20    216.27 o 
  -4  10   5    32962.22    33039.36    386.10 o 
  -2  10   5     5823.39     5861.30    146.12 o 
   0  10   5    20548.77    20153.98    285.25 o 
   2  10   5     3216.89     3282.01    130.56 o 
   4  10   5    33135.41    33304.63    444.70 o 
   6  10   5     2708.20     2728.17    149.14 o 
   8  10   5    33920.99    35286.11    882.65 o 
  10  10   5      779.51      819.05    191.92 o 
  12  10   5    24014.98    24554.35    465.42 o 
  -9  11   5     3554.56     3368.16    161.32 o 
  -7  11   5      594.14      437.37     70.66 o 
  -5  11   5     3786.45     3647.09    148.92 o 
  -3  11   5      347.21      152.74     74.37 o 
  -1  11   5     3627.69     3744.09    159.26 o 
   1  11   5     4509.19     4564.02    159.44 o 
   3  11   5     4571.66     4485.02    173.32 o 
   5  11   5     4303.21     4382.42    206.59 o 
   7  11   5     1504.37     1475.07    135.17 o 
 -26   0   6    28191.94    29447.54    648.73 o 
 -24   0   6      872.90      835.59    112.59 o 
 -22   0   6    36473.47    37072.75    496.98 o 
 -20   0   6      206.96       57.91     64.89 o 
 -18   0   6    43399.14    43527.04    448.87 o 
 -16   0   6     1028.36     1004.99     71.95 o 
 -14   0   6   123294.42   118948.43   1156.77 o 
 -12   0   6     2104.48     1973.50     62.92 o 
 -10   0   6   159631.92   157756.81   1148.29 o 
  -8   0   6      516.41      356.07     33.24 o 
  -6   0   6    63838.87    62544.49    547.50 o 
  -4   0   6     5574.29     5257.16    104.83 o 
  -2   0   6   255033.50   258192.86   1251.33 o 
   0   0   6    84140.51    87033.88    451.61 o 
   2   0   6   247359.03   254058.77   2069.86 o 
   4   0   6   238315.81   244040.09   1262.67 o 
   6   0   6    97639.63   102041.05    570.39 o 
   8   0   6    46813.46    44724.93    325.86 o 
  10   0   6    32643.79    30870.71    281.06 o 
  12   0   6    79508.45    78604.46    879.41 o 
  14   0   6    40392.05    38502.39    843.30 o 
  16   0   6    92616.90    92494.63    902.15 o 
  18   0   6     3886.10     4319.05    159.51 o 
  20   0   6    60948.36    60327.39    755.50 o 
  22   0   6     3060.55     2862.53    171.46 o 
  24   0   6    25298.09    25389.13    500.93 o 
 -27   1   6      168.27      457.41    101.38 o 
 -25   1   6       88.87      103.88     77.55 o 
 -23   1   6     2147.58     2436.07    117.73 o 
 -21   1   6      563.95      550.11     57.23 o 
 -19   1   6     1256.08     1389.11     74.49 o 
 -17   1   6     4856.58     4779.78    110.17 o 
 -15   1   6      857.84      938.08     47.12 o 
 -13   1   6      306.90      401.26     41.83 o 
 -11   1   6     6235.53     6195.99    135.99 o 
  -9   1   6     5372.45     5046.57     97.17 o 
  -7   1   6    16712.77    17071.93    155.15 o 
  -5   1   6     4238.96     4092.97     59.35 o 
  -3   1   6    13522.92    14900.70    119.01 o 
  -1   1   6    19500.34    19664.51    130.87 o 
   1   1   6      837.22      920.14     30.05 o 
   3   1   6     9604.14    10611.21     87.37 o 
   5   1   6     1679.40     1728.64     37.64 o 
   7   1   6    18728.64    18751.01    126.48 o 
   9   1   6      779.28      716.02     25.93 o 
  11   1   6      360.97      301.89     26.29 o 
  13   1   6     1574.14     1540.39     38.91 o 
  15   1   6       81.45       15.54     36.24 o 
  17   1   6       11.57      -46.78     46.78 o 
  19   1   6     5439.96     5453.68    138.77 o 
  21   1   6      296.07      168.29     57.92 o 
  23   1   6      950.95      980.19    105.91 o 
  25   1   6     1438.66     1314.12     94.00 o 
 -26   2   6    17965.56    18590.04    371.11 o 
 -24   2   6     3315.87     3054.57    151.77 o 
 -22   2   6    30568.58    31160.12    344.63 o 
 -20   2   6      612.01      631.04     67.59 o 
 -18   2   6    59478.69    59303.82    542.64 o 
 -16   2   6        9.72      -17.07     51.30 o 
 -14   2   6    73089.97    70915.07    604.43 o 
 -12   2   6      513.41      486.93     37.50 o 
 -10   2   6    90562.98    88775.91    579.83 o 
  -8   2   6     5275.51     4963.17     94.49 o 
  -6   2   6   156190.14   153843.80    819.62 o 
  -4   2   6     6474.61     5541.71     65.69 o 
  -2   2   6   103331.32   102277.27    438.45 o 
   0   2   6    57642.42    59651.48    323.74 o 
   2   2   6   151889.47   155135.22    674.29 o 
   4   2   6    41483.42    39605.98    210.25 o 
   6   2   6    74163.55    73145.11    332.39 o 
   8   2   6   106970.51   104784.13    587.58 o 
  10   2   6    58583.79    57816.52    336.83 o 
  12   2   6    82286.06    80270.89    508.16 o 
  14   2   6    13750.48    13411.96    154.74 o 
  16   2   6    67073.56    66664.38    477.62 o 
  18   2   6     6741.37     6477.64    148.59 o 
  20   2   6    36806.66    36864.48    381.78 o 
  22   2   6      920.11      838.97     74.52 o 
  24   2   6    29669.28    30237.58    407.46 o 
 -25   3   6     1311.26     1193.41    116.47 o 
 -23   3   6     7744.23     8156.01    238.55 o 
 -21   3   6     5061.36     5328.68    190.98 o 
 -19   3   6    15056.55    15064.69    241.18 o 
 -17   3   6    12134.73    12098.56    208.61 o 
 -15   3   6    10819.32    10847.32    190.43 o 
 -13   3   6    13263.48    12585.06    165.36 o 
 -11   3   6    22872.15    22848.49    240.77 o 
  -9   3   6    22304.58    21322.34    245.86 o 
  -7   3   6    18993.05    18925.52    182.72 o 
  -5   3   6    64340.89    63246.29    345.04 o 
  -3   3   6      398.79      343.12     21.49 o 
  -1   3   6    46918.13    49058.10    279.23 o 
   1   3   6      298.03      507.48     31.19 o 
   3   3   6    72807.39    76135.30    372.43 o 
   5   3   6     7694.66     8106.40     84.26 o 
   7   3   6    48480.47    47277.78    294.02 o 
   9   3   6     3714.48     3688.05     56.76 o 
  11   3   6    26441.64    25418.56    333.30 o 
  13   3   6     4643.42     4682.69     88.17 o 
  15   3   6     8392.38     8252.05    154.63 o 
  17   3   6      859.12      753.26     64.85 o 
  19   3   6     8954.30     9060.92    188.40 o 
  21   3   6     3270.32     3252.01    124.08 o 
  23   3   6     6195.32     6166.12    170.97 o 
 -24   4   6     2345.72     2357.64    157.84 o 
 -22   4   6    20569.06    20773.06    368.56 o 
 -20   4   6     1654.43     1736.87    101.83 o 
 -18   4   6    35314.30    35398.70    387.07 o 
 -16   4   6     2134.43     1983.44     85.85 o 
 -14   4   6    37404.94    37422.75    338.14 o 
 -12   4   6       10.92       -6.87     44.08 o 
 -10   4   6    51579.16    50270.51    363.83 o 
  -8   4   6     1021.39      935.78     57.52 o 
  -6   4   6    88113.42    86096.52    594.24 o 
  -4   4   6    26130.69    25112.23    197.83 o 
  -2   4   6    65075.22    65492.50    494.90 o 
   0   4   6     2529.96     2324.92     63.87 o 
   2   4   6    23782.87    23363.72    223.24 o 
   4   4   6    16919.40    17007.91    167.26 o 
   6   4   6    74222.38    73005.34    883.95 o 
   8   4   6    59720.38    60592.60    382.29 o 
  10   4   6    19845.47    19662.68    199.72 o 
  12   4   6    57624.08    57735.98    390.41 o 
  14   4   6     3576.01     3631.44     92.90 o 
  16   4   6    24403.11    23957.88    254.87 o 
  18   4   6     4320.34     4396.42    139.22 o 
  20   4   6    24505.36    25068.28    328.98 o 
  22   4   6      777.08      640.02     77.86 o 
 -23   5   6    11483.59    11639.45    326.36 o 
 -21   5   6     7421.12     7357.62    225.51 o 
 -19   5   6    15540.66    15406.14    281.91 o 
 -17   5   6    12947.20    12700.06    262.15 o 
 -15   5   6    38820.06    38845.00    380.07 o 
 -13   5   6    31218.85    31099.79    325.93 o 
 -11   5   6    19139.89    18124.95    318.34 o 
  -9   5   6    46094.85    43999.38    454.13 o 
  -7   5   6     8605.24     8371.54    108.45 o 
  -5   5   6    50467.52    50218.43    331.83 o 
  -3   5   6    18329.84    18238.45    179.54 o 
  -1   5   6   109483.62   112895.25    690.45 o 
   1   5   6     5367.26     5624.13    134.87 o 
   3   5   6    93870.02    95763.48    662.99 o 
   5   5   6     2119.16     2295.08     62.60 o 
   7   5   6    59018.41    60446.67    451.40 o 
   9   5   6       18.81       17.27     31.64 o 
  11   5   6    49756.18    49730.42    381.61 o 
  13   5   6     1727.54     1580.19     69.72 o 
  15   5   6    32627.04    32907.99    365.95 o 
  17   5   6    11688.67    11269.55    252.47 o 
  19   5   6    11154.33    11207.68    246.02 o 
  21   5   6     3216.62     3095.80    163.69 o 
 -22   6   6     2847.95     3259.08    189.71 o 
 -20   6   6       14.88      -79.24     79.24 o 
 -18   6   6     6327.03     6637.20    182.26 o 
 -16   6   6       84.72       41.67     53.66 o 
 -14   6   6    13456.70    13235.95    217.81 o 
 -12   6   6     1022.64     1094.42     66.11 o 
 -10   6   6    25234.85    25300.28    244.09 o 
  -8   6   6      112.45       55.80     35.15 o 
  -6   6   6    13480.02    13853.39    181.35 o 
  -4   6   6      312.41      318.11     37.92 o 
  -2   6   6    19040.80    19692.64    201.27 o 
   0   6   6     3322.75     3491.76    101.91 o 
   2   6   6    16757.19    16534.15    197.54 o 
   4   6   6    11302.14    11309.08    156.41 o 
   6   6   6     4761.79     4641.14    170.09 o 
   8   6   6     8167.70     8188.94    181.66 o 
  10   6   6     1273.73     1186.59     69.04 o 
  12   6   6     7860.75     8020.88    167.08 o 
  14   6   6     1934.44     1831.62     87.50 o 
  16   6   6    10957.90    10820.34    208.09 o 
  18   6   6      777.40      754.37     90.11 o 
  20   6   6     7272.14     7415.69    246.17 o 
 -21   7   6    10609.67    10319.45    379.75 o 
 -19   7   6    13030.44    12655.35    291.27 o 
 -17   7   6    13443.06    13058.14    272.58 o 
 -15   7   6    18866.88    18230.11    289.73 o 
 -13   7   6    29658.82    29125.90    316.85 o 
 -11   7   6    29364.05    28900.29    325.70 o 
  -9   7   6    27736.75    27631.38    316.79 o 
  -7   7   6    11453.83    11214.34    174.04 o 
  -5   7   6    46763.75    46639.86    402.05 o 
  -3   7   6    12203.14    12089.91    184.12 o 
  -1   7   6    80250.70    82235.31    539.03 o 
   1   7   6     3751.84     4224.18    132.46 o 
   3   7   6    90420.51    91223.05    794.96 o 
   5   7   6       25.45      114.49     37.85 o 
   7   7   6    57923.15    58724.11    510.92 o 
   9   7   6       19.40       31.22     61.75 o 
  11   7   6    29756.74    30391.19    441.99 o 
  13   7   6     3099.61     3098.16    115.92 o 
  15   7   6    34026.41    34602.05    418.37 o 
  17   7   6     5269.70     5421.15    293.37 o 
  19   7   6    18961.80    19474.77    442.60 o 
 -18   8   6       91.49      509.69     88.13 o 
 -16   8   6      494.27      491.07     80.35 o 
 -14   8   6     1173.46     1378.02    100.75 o 
 -12   8   6      242.49       57.23     62.38 o 
 -10   8   6     1131.70     1252.42     84.46 o 
  -8   8   6      693.78      503.91     65.45 o 
  -6   8   6     1761.23     1792.21     84.33 o 
  -4   8   6     5006.38     5277.71    130.43 o 
  -2   8   6     1224.62     1344.50     73.24 o 
   0   8   6       88.29      126.83     43.24 o 
   2   8   6      948.91     1014.85     77.85 o 
   4   8   6      394.90      356.32     56.96 o 
   6   8   6     3544.10     3439.95    115.25 o 
   8   8   6        4.51      -65.46     65.46 o 
  10   8   6       95.24      -16.56     71.77 o 
  12   8   6      648.60      519.43     90.22 o 
  14   8   6      345.37      159.62     62.24 o 
  16   8   6      692.02      600.97    107.09 o 
  18   8   6      428.82      199.59    191.15 o 
 -17   9   6    13904.12    13488.28    301.62 o 
 -15   9   6     7652.90     7190.28    217.34 o 
 -13   9   6    11344.56    10940.23    234.89 o 
 -11   9   6    10423.83    10148.08    212.45 o 
  -9   9   6    23169.33    23170.59    314.87 o 
  -7   9   6    19406.78    19270.60    296.55 o 
  -5   9   6    33258.70    33785.80    396.56 o 
  -3   9   6     2905.79     2896.76    102.00 o 
  -1   9   6    34453.71    34183.29    340.16 o 
   1   9   6     1906.49     2036.38     88.23 o 
   3   9   6    39642.66    40261.94    429.15 o 
   5   9   6     4575.64     4677.33    149.45 o 
   7   9   6    38422.27    38544.77    521.16 o 
   9   9   6     1695.72     1811.71    112.98 o 
  11   9   6    31743.86    32890.24    455.47 o 
  13   9   6     3231.05     3106.17    164.06 o 
  15   9   6    16832.21    17846.03    397.27 o 
 -12  10   6      369.51      359.95     70.93 o 
 -10  10   6     1381.41     1295.78     95.71 o 
  -8  10   6      898.62      880.76     75.49 o 
  -6  10   6      319.06      397.84     69.95 o 
  -4  10   6      304.09      196.00     61.70 o 
  -2  10   6     1065.82      947.07     80.77 o 
   0  10   6     3828.25     3766.89    138.15 o 
   2  10   6     6301.13     6351.82    174.71 o 
   4  10   6     2903.56     3022.05    209.44 o 
   6  10   6     3238.91     3197.25    166.98 o 
   8  10   6      416.93      397.85     90.73 o 
  10  10   6     1244.06     1076.35    129.58 o 
  12  10   6     1377.95     1324.97    134.81 o 
  -7  11   6     4596.08     4391.02    153.38 o 
  -5  11   6    14504.36    14368.14    284.41 o 
  -3  11   6     3395.97     3390.50    155.50 o 
  -1  11   6    14105.32    14201.41    301.27 o 
   1  11   6     2263.12     2549.26    152.33 o 
   3  11   6    12641.04    13155.87    320.18 o 
   5  11   6      331.31      217.54     90.81 o 
 -25   1   7     1566.21     1304.94    123.36 o 
 -23   1   7    36332.42    36895.37    380.00 o 
 -21   1   7      708.00      536.67     67.77 o 
 -19   1   7    53913.93    53760.64    465.07 o 
 -17   1   7     2634.27     2596.30     97.92 o 
 -15   1   7    94404.04    94772.45    696.70 o 
 -13   1   7     1909.18     1591.63     72.93 o 
 -11   1   7   129893.68   126764.59    864.53 o 
  -9   1   7    14094.10    13355.18    150.91 o 
  -7   1   7    59690.29    56259.00    389.78 o 
  -5   1   7    39599.32    41315.53    249.32 o 
  -3   1   7   111702.19   109664.24    595.05 o 
  -1   1   7   102138.59   106054.38    540.96 o 
   1   1   7   129393.77   130347.84    769.58 o 
   3   1   7   155833.42   159992.22    733.88 o 
   5   1   7    37557.50    36284.62    229.54 o 
   7   1   7    89159.45    89746.38    421.81 o 
   9   1   7    27148.70    26308.62    196.02 o 
  11   1   7    65827.99    65551.27    353.50 o 
  13   1   7    20322.46    20077.37    159.91 o 
  15   1   7    86388.02    86335.45    495.06 o 
  17   1   7     2478.28     2586.43     92.77 o 
  19   1   7    54198.94    54030.61    493.23 o 
  21   1   7      177.24      205.21     64.15 o 
  23   1   7    31745.25    31436.96    396.30 o 
 -26   2   7      527.23      426.68     91.61 o 
 -24   2   7     1940.59     1969.21    137.65 o 
 -22   2   7     1844.64     1813.19    103.75 o 
 -20   2   7     7420.57     7727.91    177.40 o 
 -18   2   7     4650.01     4748.44    146.94 o 
 -16   2   7      181.50      336.74     62.00 o 
 -14   2   7     5868.92     5828.33    134.23 o 
 -12   2   7     5854.35     5480.87    203.31 o 
 -10   2   7     2342.48     2382.80     71.66 o 
  -8   2   7    19606.04    19633.11    209.78 o 
  -6   2   7    23984.32    24197.16    205.64 o 
  -4   2   7      121.60      219.97     21.52 o 
  -2   2   7    41644.36    42801.37    328.79 o 
   0   2   7     1007.21     1067.15     37.81 o 
   2   2   7    11671.41    11913.39    114.13 o 
   4   2   7     7528.07     7879.70     81.14 o 
   6   2   7    18107.94    16789.14    183.42 o 
   8   2   7      813.36      756.81     28.02 o 
  10   2   7    17331.11    16890.18    141.16 o 
  12   2   7      641.34      653.06     41.66 o 
  14   2   7     3818.47     3581.71     63.87 o 
  16   2   7      297.84      213.32     44.48 o 
  18   2   7    10419.46    10038.37    186.95 o 
  20   2   7     1273.74     1256.44     95.17 o 
  22   2   7     5199.23     5032.57    157.37 o 
  24   2   7     4021.38     4038.91    169.27 o 
 -25   3   7     1606.62     1447.04    118.63 o 
 -23   3   7    23104.29    22681.19    360.51 o 
 -21   3   7     1380.67     1298.98    103.64 o 
 -19   3   7    48845.03    50063.92    483.90 o 
 -17   3   7      131.34       54.03     54.21 o 
 -15   3   7    48564.77    49116.43    451.53 o 
 -13   3   7      968.26      967.05     62.39 o 
 -11   3   7    33595.79    33021.56    325.41 o 
  -9   3   7     5605.65     5332.08     97.30 o 
  -7   3   7   123348.33   120597.72    609.96 o 
  -5   3   7    32484.12    32485.46    215.50 o 
  -3   3   7    73124.80    72966.62    396.20 o 
  -1   3   7    46462.63    48320.24    296.43 o 
   1   3   7    45389.59    44662.21    326.41 o 
   3   3   7    32743.37    33149.57    213.92 o 
   5   3   7    57655.71    56422.45    296.85 o 
   7   3   7    89874.23    90407.92    427.96 o 
   9   3   7    18730.34    18991.71    170.02 o 
  11   3   7    87898.23    86195.08    570.48 o 
  13   3   7     2761.45     2997.82     80.66 o 
  15   3   7    27638.79    27692.47    297.55 o 
  17   3   7     5009.02     4864.62    129.02 o 
  19   3   7    25694.85    26349.92    331.88 o 
  21   3   7     1679.72     1595.81     94.54 o 
  23   3   7    29958.43    30853.94    417.58 o 
 -24   4   7     7628.36     7307.73    240.13 o 
 -22   4   7     6717.63     7009.50    220.19 o 
 -20   4   7     7918.95     8076.83    207.74 o 
 -18   4   7    12472.92    12572.77    230.40 o 
 -16   4   7    16694.20    16515.60    238.05 o 
 -14   4   7     7490.79     7511.30    154.60 o 
 -12   4   7     4512.21     4486.13    132.52 o 
 -10   4   7    29836.45    28503.98    412.97 o 
  -8   4   7     6141.99     6082.39     97.39 o 
  -6   4   7    45949.71    45350.92    334.77 o 
  -4   4   7     7475.25     7657.03    107.96 o 
  -2   4   7    69902.62    71971.31    452.76 o 
   0   4   7    13591.58    14562.75    163.40 o 
   2   4   7    60886.52    60977.76    380.01 o 
   4   4   7     1249.77     1355.47     40.88 o 
   6   4   7    58614.89    57940.07    342.68 o 
   8   4   7      712.28      797.93     37.04 o 
  10   4   7    41702.62    41836.59    291.51 o 
  12   4   7     2895.80     2908.12     69.56 o 
  14   4   7    32238.97    31694.53    279.00 o 
  16   4   7     1445.16     1449.19     79.40 o 
  18   4   7    13786.77    13320.86    241.96 o 
  20   4   7     3516.93     3335.70    146.26 o 
  22   4   7     8423.35     8371.64    230.12 o 
 -23   5   7     6308.92     7222.25    264.55 o 
 -21   5   7      234.26      209.11     89.80 o 
 -19   5   7    12832.34    13025.01    265.02 o 
 -17   5   7       14.45      -57.88     57.88 o 
 -15   5   7    15896.03    16043.91    240.07 o 
 -13   5   7      149.41       57.19     57.83 o 
 -11   5   7    24110.20    24497.41    276.90 o 
  -9   5   7     1214.02     1104.00     56.94 o 
  -7   5   7    31931.29    31578.35    257.74 o 
  -5   5   7     7723.14     7862.44    119.36 o 
  -3   5   7    34773.37    34605.96    329.13 o 
  -1   5   7    13524.17    13555.83    168.51 o 
   1   5   7    12713.81    12434.36    164.39 o 
   3   5   7    22506.65    22682.68    201.22 o 
   5   5   7    20297.26    20259.31    218.87 o 
   7   5   7    24954.57    24532.27    345.70 o 
   9   5   7     9868.57     9905.23    136.71 o 
  11   5   7    20403.58    20305.76    215.02 o 
  13   5   7     1965.99     1937.37     73.09 o 
  15   5   7    14793.00    14844.44    244.04 o 
  17   5   7     1576.19     1466.42    128.34 o 
  19   5   7    15142.95    15755.34    350.04 o 
  21   5   7      554.49      475.15    119.07 o 
 -22   6   7    10821.36    10793.22    286.73 o 
 -20   6   7     8853.57     8883.21    253.14 o 
 -18   6   7     8933.46     8957.91    197.37 o 
 -16   6   7    17814.80    17422.31    264.24 o 
 -14   6   7    25612.44    25842.97    316.53 o 
 -12   6   7    18445.18    17660.67    246.26 o 
 -10   6   7    32452.06    31712.72    338.50 o 
  -8   6   7      928.99      780.99     63.18 o 
  -6   6   7    52961.95    52712.16    396.76 o 
  -4   6   7    18361.22    18210.91    205.51 o 
  -2   6   7    69043.95    70520.28    505.40 o 
   0   6   7     9563.96    10060.91    173.45 o 
   2   6   7   112514.36   114761.32    924.71 o 
   4   6   7      451.73      471.50     48.23 o 
   6   6   7    61904.04    64115.88    512.62 o 
   8   6   7     1643.04     1759.47     76.16 o 
  10   6   7    48468.70    49611.73    440.00 o 
  12   6   7     1199.11     1230.29     68.31 o 
  14   6   7    42562.20    42896.00    408.53 o 
  16   6   7     9556.46     9803.04    254.76 o 
  18   6   7    19427.19    19958.63    422.32 o 
  20   6   7     5337.84     5582.42    221.63 o 
 -21   7   7       34.65      113.17     83.25 o 
 -19   7   7      176.24      465.95     89.17 o 
 -17   7   7      529.66      550.20     78.76 o 
 -15   7   7     2891.05     3200.30    122.73 o 
 -13   7   7        1.15      -51.18     51.18 o 
 -11   7   7     6393.48     6698.66    166.99 o 
  -9   7   7       23.70      -60.79     60.79 o 
  -7   7   7     1254.12     1722.10     91.92 o 
  -5   7   7     2988.05     3073.92    100.73 o 
  -3   7   7     2216.82     2546.93     96.88 o 
  -1   7   7     1106.63     1078.22     69.06 o 
   1   7   7     7601.48     7943.01    167.38 o 
   3   7   7     8371.39     8493.09    167.96 o 
   5   7   7      478.81      419.54     55.60 o 
   7   7   7     1133.14     1256.90     75.04 o 
   9   7   7      577.08      531.61     74.38 o 
  11   7   7     1805.77     1822.40    102.73 o 
  13   7   7     4110.55     3785.76    140.03 o 
  15   7   7     5036.20     5262.21    208.01 o 
  17   7   7       18.53     -103.67    135.28 o 
  19   7   7     2312.18     2300.67    195.10 o 
 -18   8   7    12449.17    12309.09    283.82 o 
 -16   8   7    10109.58     9746.07    263.08 o 
 -14   8   7    17154.10    16984.84    285.79 o 
 -12   8   7    10460.46    10231.67    228.70 o 
 -10   8   7    29576.89    29471.03    389.88 o 
  -8   8   7    15020.12    14470.02    263.88 o 
  -6   8   7    43561.02    43474.80    465.67 o 
  -4   8   7     4066.12     4035.45    131.25 o 
  -2   8   7    63275.61    64445.96    551.55 o 
   0   8   7      760.56     1420.81     97.39 o 
   2   8   7    58860.75    60440.62    488.71 o 
   4   8   7       28.47      118.02     54.23 o 
   6   8   7    52338.49    53758.09    518.17 o 
   8   8   7     1596.75     1800.89    111.85 o 
  10   8   7    40499.50    41388.45    549.77 o 
  12   8   7     6204.14     6362.42    230.92 o 
  14   8   7    28618.36    29333.49    501.37 o 
  16   8   7     3825.37     3850.77    191.17 o 
 -15   9   7      324.04      464.46     94.50 o 
 -13   9   7       47.56      -42.23     73.07 o 
 -11   9   7      130.85      253.31     78.25 o 
  -9   9   7      262.43      177.19     64.83 o 
  -7   9   7      960.44     1064.34     88.90 o 
  -5   9   7     1752.86     1760.06    101.39 o 
  -3   9   7      874.25      870.34     78.71 o 
  -1   9   7     1439.57     1354.53    100.07 o 
   1   9   7       38.48      192.86     60.95 o 
   3   9   7      411.84      514.48     63.91 o 
   5   9   7      505.86      494.68     78.68 o 
   7   9   7      213.07      110.18     83.67 o 
   9   9   7       46.32      -84.68     84.68 o 
  11   9   7      211.29      114.95     93.85 o 
  13   9   7      464.48      226.29    115.29 o 
 -12  10   7     5508.83     5382.17    176.83 o 
 -10  10   7    15274.27    14991.15    284.44 o 
  -8  10   7     9586.52     8893.59    217.16 o 
  -6  10   7    29091.46    29678.79    487.20 o 
  -4  10   7     1604.07     1700.36     96.61 o 
  -2  10   7    29539.13    30402.25    421.44 o 
   0  10   7      247.69      461.20     87.30 o 
   2  10   7    21107.25    21490.74    345.92 o 
   4  10   7       98.61      105.61     87.65 o 
   6  10   7    28943.70    29215.59    532.95 o 
   8  10   7     3525.38     3575.11    182.10 o 
  10  10   7    25454.05    25987.28    465.94 o 
  -5  11   7      533.05      517.74     85.30 o 
  -3  11   7     4442.44     4294.94    166.08 o 
  -1  11   7     1956.52     2007.67    126.05 o 
   1  11   7     7708.39     7671.83    246.00 o 
   3  11   7     2179.30     2558.09    157.46 o 
 -26   0   8      270.65      -78.41    200.28 o 
 -24   0   8    36526.29    37499.40    687.01 o 
 -22   0   8     1038.22      676.93    115.00 o 
 -20   0   8    21118.85    20986.44    397.06 o 
 -18   0   8     1056.40     1020.97    108.12 o 
 -16   0   8    52635.79    53379.63    700.44 o 
 -14   0   8     1363.68     1297.69     78.53 o 
 -12   0   8   128834.15   129956.49   1204.04 o 
 -10   0   8    20287.83    19558.26    288.51 o 
  -8   0   8    94515.82    93046.29   1033.98 o 
  -6   0   8    36661.73    37664.85    322.25 o 
  -4   0   8   112002.48   113624.80    756.31 o 
  -2   0   8    53068.60    53670.64    390.41 o 
   0   0   8   107856.54   106777.41    664.60 o 
   2   0   8    94345.98    90668.95   1108.05 o 
   4   0   8    40822.07    41162.43    352.59 o 
   6   0   8    69157.05    67693.01    511.79 o 
   8   0   8    34115.81    34970.87    496.50 o 
  10   0   8    49399.14    48141.82    437.29 o 
  12   0   8    27377.25    27185.29    313.94 o 
  14   0   8    74767.84    76728.66    647.61 o 
  16   0   8      595.89      717.80     70.90 o 
  18   0   8    63433.26    62094.34    765.05 o 
  20   0   8       41.41      -70.17     85.04 o 
  22   0   8    26270.75    25579.05    499.89 o 
 -25   1   8      246.09      354.94     94.53 o 
 -23   1   8      290.04      316.41     62.71 o 
 -21   1   8     4108.74     4156.64    131.98 o 
 -19   1   8      548.84      605.80     65.26 o 
 -17   1   8      816.00      841.85     73.02 o 
 -15   1   8     6104.05     6541.12    157.57 o 
 -13   1   8       78.85      218.21     45.18 o 
 -11   1   8      325.73      535.11     61.95 o 
  -9   1   8     5646.36     5463.43     98.37 o 
  -7   1   8     4163.94     4116.77     92.87 o 
  -5   1   8      174.27      191.50     22.39 o 
  -3   1   8    18212.68    18942.74    167.24 o 
  -1   1   8     1233.12     1141.55     42.65 o 
   1   1   8      147.81      355.07     34.55 o 
   3   1   8       10.06       16.97     18.86 o 
   5   1   8    14867.32    14544.92    146.55 o 
   7   1   8     2340.82     2332.80     58.06 o 
   9   1   8    11324.33    11107.27    125.48 o 
  11   1   8     3617.36     3533.60     72.65 o 
  13   1   8      971.86      866.50     39.96 o 
  15   1   8     1017.69      984.71     51.75 o 
  17   1   8      299.53      256.55     47.24 o 
  19   1   8      759.46      581.77     73.35 o 
  21   1   8     2935.95     2552.72    123.16 o 
  23   1   8     1248.20      972.32     91.92 o 
 -26   2   8     1126.40     1049.40    163.96 o 
 -24   2   8    20978.03    21270.27    397.95 o 
 -22   2   8      314.52      145.73     63.01 o 
 -20   2   8    37140.25    37094.84    409.89 o 
 -18   2   8      616.12      372.43     63.96 o 
 -16   2   8    36996.80    36442.62    408.54 o 
 -14   2   8     1150.54     1184.88     71.52 o 
 -12   2   8    58888.30    58093.89    479.74 o 
 -10   2   8    12955.25    12982.73    168.51 o 
  -8   2   8    97305.09    98695.60    623.44 o 
  -6   2   8    37449.66    36586.91    379.70 o 
  -4   2   8   120431.02   120256.05    770.06 o 
  -2   2   8    44049.78    44735.93    351.15 o 
   0   2   8    77027.76    78624.59    734.36 o 
   2   2   8    64009.04    63762.58    342.71 o 
   4   2   8    43846.18    43945.35    304.56 o 
   6   2   8    68862.29    67793.38    469.46 o 
   8   2   8    16943.77    16112.67    186.78 o 
  10   2   8    63976.63    62729.05    491.97 o 
  12   2   8     8026.11     8290.41    112.73 o 
  14   2   8    51730.43    51261.95    555.82 o 
  16   2   8     6433.40     6253.24    137.53 o 
  18   2   8    32918.79    33037.96    336.99 o 
  20   2   8      375.48      426.44     68.57 o 
  22   2   8    35244.59    34884.71    460.04 o 
 -25   3   8     4739.08     4309.30    182.05 o 
 -23   3   8     2017.77     2084.99    111.14 o 
 -21   3   8     7786.99     7883.73    192.31 o 
 -19   3   8     8119.65     8677.09    204.73 o 
 -17   3   8     2620.50     2531.68    108.21 o 
 -15   3   8    11807.73    11861.31    195.30 o 
 -13   3   8      543.85      496.04     53.01 o 
 -11   3   8    13993.33    13135.07    308.62 o 
  -9   3   8     3704.86     3457.12     93.42 o 
  -7   3   8    41720.19    41664.43    383.73 o 
  -5   3   8     3288.50     3215.12     66.37 o 
  -3   3   8    49859.33    50478.26    333.22 o 
  -1   3   8      154.71      269.33     32.41 o 
   1   3   8    46490.66    46544.69    306.55 o 
   3   3   8      708.88      717.16     35.09 o 
   5   3   8    47419.60    47465.70    288.47 o 
   7   3   8     2407.46     2206.83     49.95 o 
   9   3   8    45136.33    43785.05    315.35 o 
  11   3   8     7115.47     6876.60    119.23 o 
  13   3   8    14327.64    14055.85    176.78 o 
  15   3   8     3956.82     3707.01    116.02 o 
  17   3   8    10164.27     9609.81    192.97 o 
  19   3   8     4824.50     4845.60    151.36 o 
  21   3   8     8659.34     8961.03    231.71 o 
 -24   4   8     9321.32     9652.29    304.94 o 
 -22   4   8     1266.02     1082.70    106.26 o 
 -20   4   8    23860.10    24274.57    342.16 o 
 -18   4   8      445.90      422.99     69.08 o 
 -16   4   8    26045.04    26535.76    328.20 o 
 -14   4   8      557.18      349.69     52.27 o 
 -12   4   8    12179.29    12376.85    195.60 o 
 -10   4   8     4696.94     4705.56     97.50 o 
  -8   4   8    67956.16    66901.60    405.09 o 
  -6   4   8    15860.94    15718.95    164.45 o 
  -4   4   8    54018.98    54297.31    356.09 o 
  -2   4   8    42752.23    43154.75    291.88 o 
   0   4   8    25776.22    26479.02    270.19 o 
   2   4   8    22980.85    23566.77    251.85 o 
   4   4   8    20119.89    19661.78    170.31 o 
   6   4   8    45171.17    44632.29    388.35 o 
   8   4   8    11335.96    11122.43    135.18 o 
  10   4   8    47425.16    46593.37    310.61 o 
  12   4   8     1050.50      988.53     55.53 o 
  14   4   8    16984.09    16539.86    251.37 o 
  16   4   8     2977.81     2600.53    119.00 o 
  18   4   8    19458.40    19221.48    323.84 o 
  20   4   8     3938.06     3819.91    185.83 o 
  22   4   8    17071.59    17565.55    338.87 o 
 -23   5   8     6930.53     6793.25    260.57 o 
 -21   5   8     5827.36     5413.62    202.03 o 
 -19   5   8     8017.06     7689.80    210.38 o 
 -17   5   8    15565.18    15515.95    260.06 o 
 -15   5   8    13768.78    13827.33    236.92 o 
 -13   5   8     6977.48     6542.59    161.22 o 
 -11   5   8    51857.57    50988.51    414.58 o 
  -9   5   8      407.18      293.85     27.46 o 
  -7   5   8    53671.65    52884.12    367.76 o 
  -5   5   8     3166.66     3162.76     80.93 o 
  -3   5   8    66853.78    67798.31    487.37 o 
  -1   5   8     7512.87     7821.42    130.76 o 
   1   5   8    94220.79    94872.69    757.13 o 
   3   5   8     4973.30     5007.86     99.40 o 
   5   5   8    71592.95    72179.45    971.07 o 
   7   5   8     6513.24     6482.62    109.41 o 
   9   5   8    33061.18    33741.31    262.11 o 
  11   5   8     2240.58     2207.77     74.03 o 
  13   5   8    43787.62    43712.28    435.95 o 
  15   5   8     6407.51     6685.85    204.65 o 
  17   5   8    24529.22    24480.18    414.40 o 
  19   5   8    11556.33    11947.39    317.68 o 
  21   5   8     8332.44     8257.81    270.28 o 
 -22   6   8      207.90      214.80     90.79 o 
 -20   6   8     3498.44     3968.83    178.47 o 
 -18   6   8       65.41       68.20     67.10 o 
 -16   6   8     6564.76     6829.25    177.75 o 
 -14   6   8     1350.38     1269.48     85.58 o 
 -12   6   8    15149.65    15528.02    235.80 o 
 -10   6   8      921.87      881.75     60.69 o 
  -8   6   8     6703.03     6363.43    126.96 o 
  -6   6   8     4271.56     4329.00    106.44 o 
  -4   6   8     8549.36     8646.34    162.04 o 
  -2   6   8     7801.10     7783.05    159.19 o 
   0   6   8     5217.53     5369.45    124.12 o 
   2   6   8    15525.05    15643.36    219.41 o 
   4   6   8     3911.14     3892.32    107.31 o 
   6   6   8     8891.98     9094.97    176.04 o 
   8   6   8     2705.88     2839.90     87.20 o 
  10   6   8     8759.11     8871.13    177.97 o 
  12   6   8     2851.24     2911.89    126.86 o 
  14   6   8     9101.02     9327.72    243.58 o 
  16   6   8      246.61      141.81     82.24 o 
  18   6   8     7493.16     7840.47    258.71 o 
 -19   7   8     6845.39     6772.91    211.00 o 
 -17   7   8    10228.36     9911.22    239.93 o 
 -15   7   8    19756.12    19871.91    309.09 o 
 -13   7   8    12953.85    12037.47    231.64 o 
 -11   7   8    43267.90    43321.77    453.12 o 
  -9   7   8     5298.75     4941.74    146.23 o 
  -7   7   8    58584.87    57525.66    521.53 o 
  -5   7   8     2834.86     2725.37    104.84 o 
  -3   7   8    55129.70    55493.15    460.93 o 
  -1   7   8       51.54      395.04     59.81 o 
   1   7   8    71934.70    72197.34    631.07 o 
   3   7   8     1039.07     1095.92     82.12 o 
   5   7   8    52024.96    53914.82    474.06 o 
   7   7   8     1913.71     1799.13     84.19 o 
   9   7   8    54130.62    55114.32    605.45 o 
  11   7   8     1065.96     1161.83     81.32 o 
  13   7   8    33231.12    34746.09    531.37 o 
  15   7   8    10432.41    10543.26    416.03 o 
  17   7   8    19588.83    20210.26    461.17 o 
 -18   8   8      180.66      267.78     91.26 o 
 -16   8   8      251.90      641.84    105.57 o 
 -14   8   8       65.59       92.21     82.42 o 
 -12   8   8     1231.33     1342.98     95.00 o 
 -10   8   8      983.78      769.59    109.58 o 
  -8   8   8      178.56      512.59    115.95 o 
  -6   8   8       14.96       -7.44     63.41 o 
  -4   8   8      108.98       58.10     59.58 o 
  -2   8   8        0.71      -58.30     58.30 o 
   0   8   8     2024.69     2060.03     94.05 o 
   2   8   8     1294.22     1344.35     94.03 o 
   4   8   8       52.14      139.14     58.95 o 
   6   8   8      598.76      556.37     90.19 o 
   8   8   8      302.90      397.12     77.49 o 
  10   8   8       65.37       92.86     77.93 o 
  12   8   8      866.70      874.45    107.26 o 
  14   8   8     1795.99     1499.80    212.66 o 
 -15   9   8    12356.83    11921.66    328.75 o 
 -13   9   8     5273.28     4472.91    168.85 o 
 -11   9   8    18370.44    17620.71    319.25 o 
  -9   9   8    10807.26    10212.44    236.28 o 
  -7   9   8    36063.20    36392.80    449.96 o 
  -5   9   8     1374.63     1495.20    100.93 o 
  -3   9   8    43632.76    44056.59    485.22 o 
  -1   9   8      334.35      531.66     83.30 o 
   1   9   8    29115.93    29382.39    360.54 o 
   3   9   8       25.50      106.70     62.66 o 
   5   9   8    39003.12    39649.37    506.16 o 
   7   9   8     1106.19     1000.50    101.90 o 
   9   9   8    36572.13    37042.61    616.18 o 
  11   9   8     6421.18     6687.24    276.14 o 
 -10  10   8      889.72      734.66     87.87 o 
  -8  10   8     2208.49     2063.78    130.16 o 
  -6  10   8      152.41       77.22     73.81 o 
  -4  10   8     1308.01     1292.63    110.31 o 
  -2  10   8      730.76      580.28     85.33 o 
   0  10   8     1896.30     1851.35    120.49 o 
   2  10   8     1912.20     1968.99    137.07 o 
   4  10   8      501.89      430.07     92.74 o 
   6  10   8     1072.12     1033.33    109.94 o 
   8  10   8      123.96       96.37     95.25 o 
 -25   1   9    22478.96    22999.39    428.18 o 
 -23   1   9       21.58      -64.09     64.09 o 
 -21   1   9    19034.45    18968.66    294.98 o 
 -19   1   9     1016.83      987.65     77.53 o 
 -17   1   9    37205.77    36661.77    414.05 o 
 -15   1   9     5490.11     5467.81    149.47 o 
 -13   1   9    96918.09    95813.53    682.62 o 
 -11   1   9    19478.13    19354.24    206.23 o 
  -9   1   9    91638.28    90396.87    724.58 o 
  -7   1   9    35940.00    35220.62    279.53 o 
  -5   1   9    86312.25    86841.55    561.79 o 
  -3   1   9    41053.61    40127.42    272.11 o 
  -1   1   9    86755.64    88803.45    692.38 o 
   1   1   9   103081.05   102054.73    564.25 o 
   3   1   9    54220.84    55443.98    361.03 o 
   5   1   9    96288.09    95835.91    489.58 o 
   7   1   9    17590.43    17786.97    170.12 o 
   9   1   9    58163.29    58442.39    413.05 o 
  11   1   9    16124.88    15933.27    163.50 o 
  13   1   9    50718.89    51524.46    408.48 o 
  15   1   9     2093.70     2245.35     85.43 o 
  17   1   9    55335.76    55563.36    577.64 o 
  19   1   9        5.27       10.09     65.23 o 
  21   1   9    32275.74    32079.51    466.49 o 
 -24   2   9       87.97      -44.07     77.13 o 
 -22   2   9     6444.13     6568.02    179.62 o 
 -20   2   9     1112.55     1300.11     97.68 o 
 -18   2   9      677.44      796.05    107.36 o 
 -16   2   9    15336.72    15516.08    263.01 o 
 -14   2   9      877.44      841.65     66.36 o 
 -12   2   9     7366.24     7546.07    148.75 o 
 -10   2   9     3626.49     3395.27     91.69 o 
  -8   2   9    24925.16    25783.67    290.55 o 
  -6   2   9      363.96      284.30     30.33 o 
  -4   2   9    24421.10    24936.95    284.89 o 
  -2   2   9     7807.23     7908.46    127.00 o 
   0   2   9     5953.37     6147.78    106.42 o 
   2   2   9      394.64      371.78     35.23 o 
   4   2   9    13564.37    13595.60    138.46 o 
   6   2   9       20.00       53.52     27.25 o 
   8   2   9    32126.82    31147.90    262.12 o 
  10   2   9     5811.33     5665.29     97.30 o 
  12   2   9     1778.76     1837.08     62.13 o 
  14   2   9     3949.52     3846.10    116.11 o 
  16   2   9     1083.59      987.49     72.00 o 
  18   2   9     1307.19     1143.70     77.14 o 
  20   2   9     9000.71     8999.02    242.06 o 
  22   2   9     3378.63     3129.51    168.18 o 
 -23   3   9       99.44       76.53     69.30 o 
 -21   3   9    26393.96    26896.35    368.20 o 
 -19   3   9      701.88      511.24     69.31 o 
 -17   3   9    37548.08    37557.25    416.46 o 
 -15   3   9     4434.97     4552.22    126.37 o 
 -13   3   9    27179.94    27618.85    303.01 o 
 -11   3   9     9378.11     9110.44    148.30 o 
  -9   3   9    74220.14    75571.51    694.60 o 
  -7   3   9    17581.49    17927.65    206.37 o 
  -5   3   9    72677.62    72373.52    589.42 o 
  -3   3   9    63177.98    64342.76    436.64 o 
  -1   3   9    37486.62    37962.77    284.50 o 
   1   3   9    40108.16    40184.32    395.64 o 
   3   3   9    25030.71    25646.54    216.16 o 
   5   3   9    37484.75    37051.02    297.67 o 
   7   3   9    26494.31    26444.14    239.86 o 
   9   3   9    50264.12    49429.21    489.22 o 
  11   3   9     4076.12     4170.83     99.38 o 
  13   3   9    47725.98    47645.55    448.21 o 
  15   3   9     4495.56     4406.60    143.97 o 
  17   3   9    22882.52    22529.74    330.71 o 
  19   3   9      906.77      895.32     83.62 o 
  21   3   9    25640.87    25737.79    380.31 o 
 -22   4   9     4225.42     4086.91    164.87 o 
 -20   4   9     7107.38     7320.65    192.87 o 
 -18   4   9     9569.38     9664.52    213.50 o 
 -16   4   9    12814.02    12682.48    218.39 o 
 -14   4   9     4955.07     4827.80    138.27 o 
 -12   4   9    36866.84    37360.19    385.48 o 
 -10   4   9     1365.52     1386.66     61.13 o 
  -8   4   9    48039.60    48288.34    369.35 o 
  -6   4   9      297.85      311.89     34.30 o 
  -4   4   9    56463.64    57147.88    389.84 o 
  -2   4   9       15.76       77.27     25.37 o 
   0   4   9    55661.26    56373.40    520.02 o 
   2   4   9     3361.46     3498.97     98.93 o 
   4   4   9    38580.07    38363.77    337.74 o 
   6   4   9     2216.12     2253.42     72.21 o 
   8   4   9    11995.91    11673.59    154.49 o 
  10   4   9     7249.93     7171.26    172.85 o 
  12   4   9    27486.38    27540.57    330.07 o 
  14   4   9     4970.79     4797.21    155.67 o 
  16   4   9    16927.30    16738.88    296.99 o 
  18   4   9    10553.77    10707.56    246.75 o 
  20   4   9    10230.67    10861.51    282.52 o 
 -21   5   9     9660.16     9391.11    266.21 o 
 -19   5   9       30.00      -69.59     69.59 o 
 -17   5   9    14278.31    13980.52    315.88 o 
 -15   5   9     4046.96     3771.77    125.61 o 
 -13   5   9    21178.82    21161.17    281.84 o 
 -11   5   9     1968.64     1920.06     83.59 o 
  -9   5   9    21295.21    21227.77    264.74 o 
  -7   5   9     8989.54     8720.70    132.74 o 
  -5   5   9    18796.66    18980.97    205.69 o 
  -3   5   9    15629.08    15750.39    190.88 o 
  -1   5   9     6125.67     6322.56    142.11 o 
   1   5   9    11712.97    12448.29    193.73 o 
   3   5   9    12376.94    12308.71    192.16 o 
   5   5   9    18153.04    18350.17    236.76 o 
   7   5   9    17906.02    18455.38    225.58 o 
   9   5   9    24947.41    24921.66    294.10 o 
  11   5   9     3546.35     3588.98    134.14 o 
  13   5   9    11981.75    11950.02    220.49 o 
  15   5   9      315.23      388.95    106.03 o 
  17   5   9    11570.43    11596.18    284.71 o 
  19   5   9      802.98      631.01    102.01 o 
 -20   6   9     7931.79     7695.65    260.85 o 
 -18   6   9     7234.65     7391.98    209.83 o 
 -16   6   9    15383.56    15395.93    256.40 o 
 -14   6   9     8563.63     8878.17    189.37 o 
 -12   6   9    50206.35    50690.95    439.88 o 
 -10   6   9     2070.26     1952.85     90.31 o 
  -8   6   9    47335.19    46620.46    390.89 o 
  -6   6   9       81.76      106.96     41.69 o 
  -4   6   9    46973.29    47526.24    410.66 o 
  -2   6   9      190.52      368.50     52.32 o 
   0   6   9    74045.65    75374.71    548.45 o 
   2   6   9     3140.02     3505.84    106.61 o 
   4   6   9    47860.78    48105.80    651.64 o 
   6   6   9     7605.76     7601.76    165.07 o 
   8   6   9    27503.10    28234.35    349.35 o 
  10   6   9      873.91      946.73     89.69 o 
  12   6   9    23344.29    23102.88    350.40 o 
  14   6   9    13822.60    14155.66    306.63 o 
  16   6   9    30704.51    31045.56    476.42 o 
  18   6   9    11821.01    11663.90    297.68 o 
 -19   7   9        0.57      -88.81     88.81 o 
 -17   7   9     2219.62     2373.36    131.13 o 
 -15   7   9      144.77       15.65     81.14 o 
 -13   7   9     6511.22     6650.96    180.41 o 
 -11   7   9     2219.98     2142.02    108.92 o 
  -9   7   9     2121.88     2222.32    108.88 o 
  -7   7   9      966.47      952.78     72.65 o 
  -5   7   9      100.74      202.48     51.66 o 
  -3   7   9      167.52      101.08     45.54 o 
  -1   7   9     3559.78     3468.30    104.58 o 
   1   7   9     3817.34     3879.99    121.14 o 
   3   7   9     1314.81     1299.44     81.30 o 
   5   7   9     5964.55     6202.93    160.24 o 
   7   7   9       87.94       51.32     70.84 o 
   9   7   9     1462.71     1403.17    103.42 o 
  11   7   9     3038.09     2971.32    143.47 o 
  13   7   9     1353.50     1427.20    130.82 o 
  15   7   9      769.96      709.15    115.20 o 
 -16   8   9    18490.33    18697.35    406.26 o 
 -14   8   9     4191.10     3751.56    166.49 o 
 -12   8   9    24199.84    23306.84    345.34 o 
 -10   8   9     3829.65     3630.15    136.62 o 
  -8   8   9    38122.00    38087.31    437.88 o 
  -6   8   9      559.85      492.83     70.06 o 
  -4   8   9    40577.80    40157.73    459.82 o 
  -2   8   9     1079.60     1348.31     85.84 o 
   0   8   9    38872.84    39070.23    439.76 o 
   2   8   9      640.13      740.45     76.52 o 
   4   8   9    41274.91    42219.46    463.04 o 
   6   8   9     1308.02     1484.03     98.30 o 
   8   8   9    37002.69    38085.43    458.77 o 
  10   8   9     5820.27     6321.21    231.66 o 
  12   8   9    20584.22    21254.19    426.59 o 
  14   8   9     6476.92     6816.46    253.86 o 
 -13   9   9      139.46      240.09     82.47 o 
 -11   9   9      367.35      287.36    110.02 o 
  -9   9   9      929.19     1279.91    105.17 o 
  -7   9   9        8.80       53.12     72.23 o 
  -5   9   9       46.80       93.55     68.55 o 
  -3   9   9      279.36      352.64     76.22 o 
  -1   9   9      195.02       50.54     64.47 o 
   1   9   9       71.81       -6.68     65.27 o 
   3   9   9     1089.47     1077.30     91.42 o 
   5   9   9      202.84      228.75     71.62 o 
   7   9   9     1145.97     1179.52     98.86 o 
   9   9   9      564.52      654.38    108.82 o 
  -8  10   9    16569.92    16216.02    313.15 o 
  -6  10   9      538.53      538.62     92.08 o 
  -4  10   9    29916.93    29776.78    451.68 o 
  -2  10   9      257.41      384.70     85.62 o 
   0  10   9    20578.09    19851.94    357.21 o 
   2  10   9      422.60      381.10    108.58 o 
   4  10   9    19372.57    19904.96    372.32 o 
 -24   0  10        2.45      -25.68    100.57 o 
 -22   0  10    23253.71    22654.15    453.04 o 
 -20   0  10     3210.67     3219.42    235.49 o 
 -18   0  10    43902.19    44460.71    682.09 o 
 -16   0  10     6719.50     6547.30    241.64 o 
 -14   0  10    85094.58    84359.05    894.56 o 
 -12   0  10    39706.00    39456.12    488.00 o 
 -10   0  10    69851.06    68457.55    622.69 o 
  -8   0  10    48689.15    48288.95    412.26 o 
  -6   0  10    29952.91    29392.76    372.21 o 
  -4   0  10    41015.84    40123.54    415.71 o 
  -2   0  10   105832.54   106086.56   1196.08 o 
   0   0  10    51769.84    50527.95    792.84 o 
   2   0  10    50373.76    48078.17   1220.79 o 
   4   0  10   127188.40   126344.80    918.63 o 
   6   0  10    15550.27    15630.25    254.66 o 
   8   0  10    59535.64    58778.25    530.43 o 
  10   0  10    11888.26    12184.85    217.77 o 
  12   0  10    56920.93    55951.14    541.85 o 
  14   0  10     2123.97     2247.83    122.68 o 
  16   0  10    87926.78    86927.67   1445.63 o 
  18   0  10      412.32      452.88    166.19 o 
  20   0  10    39540.09    38560.83   1100.10 o 
 -23   1  10     1389.09     1537.28    100.60 o 
 -21   1  10       41.87      249.98     70.23 o 
 -19   1  10       21.76      -18.04     64.88 o 
 -17   1  10     5431.62     5993.95    170.09 o 
 -15   1  10       31.75       28.39     59.04 o 
 -13   1  10      574.75     1199.87     87.41 o 
 -11   1  10       83.96       90.72     36.78 o 
  -9   1  10     3204.93     3789.73     95.51 o 
  -7   1  10     2234.96     1990.81     54.60 o 
  -5   1  10     3702.84     3856.78     81.86 o 
  -3   1  10     1863.22     1704.87     54.97 o 
  -1   1  10     1838.24     2088.82     70.94 o 
   1   1  10        3.60        0.91     25.57 o 
   3   1  10       95.24      198.36     23.08 o 
   5   1  10      464.79      393.43     33.84 o 
   7   1  10     9670.60     9523.84    136.06 o 
   9   1  10      149.59      137.03     34.53 o 
  11   1  10      382.98      357.04     40.22 o 
  13   1  10      742.56      853.67     71.06 o 
  15   1  10       39.82      -56.72     56.72 o 
  17   1  10      402.66      417.91    142.23 o 
  19   1  10     3397.10     3007.26    148.02 o 
  21   1  10      450.28      171.66     96.18 o 
 -24   2  10       41.85      -75.47     75.47 o 
 -22   2  10    24614.52    24603.09    356.29 o 
 -20   2  10     1835.17     1771.72    102.61 o 
 -18   2  10    42357.49    42447.92    502.04 o 
 -16   2  10     6372.78     6180.08    182.61 o 
 -14   2  10    47646.33    46903.76    437.42 o 
 -12   2  10    15956.10    15673.44    228.03 o 
 -10   2  10    48973.76    48880.85    394.14 o 
  -8   2  10    43072.25    42354.65    452.54 o 
  -6   2  10    61650.25    62033.94    554.91 o 
  -4   2  10    53865.33    53640.18    545.95 o 
  -2   2  10    38612.36    39854.68    316.63 o 
   0   2  10    68800.70    69369.27    478.62 o 
   2   2  10    47811.51    47834.02    385.64 o 
   4   2  10    34385.70    33989.43    271.79 o 
   6   2  10    14388.89    14531.71    189.98 o 
   8   2  10    64464.41    64296.60    459.53 o 
  10   2  10     6390.21     6708.11    116.68 o 
  12   2  10    66999.52    65508.38    638.62 o 
  14   2  10     1001.42     1282.96    104.39 o 
  16   2  10    50580.45    50783.84    648.60 o 
  18   2  10       21.45       15.90     70.79 o 
  20   2  10    33654.00    32891.06    566.89 o 
 -23   3  10     1562.27     1528.67    108.22 o 
 -21   3  10     5264.29     5657.43    165.82 o 
 -19   3  10     3249.89     3097.03    130.53 o 
 -17   3  10    10886.07    11102.39    225.62 o 
 -15   3  10      624.88      591.55     61.39 o 
 -13   3  10    13058.62    12917.41    217.54 o 
 -11   3  10     1857.13     1782.35     84.20 o 
  -9   3  10    19535.50    19571.00    246.57 o 
  -7   3  10      602.08      597.72     39.35 o 
  -5   3  10    34667.66    34787.87    339.81 o 
  -3   3  10     1151.90     1097.15     46.39 o 
  -1   3  10    15039.04    14778.12    276.24 o 
   1   3  10      784.04      741.41     49.58 o 
   3   3  10     6499.54     6521.93    111.53 o 
   5   3  10      240.51      231.29     32.70 o 
   7   3  10    13145.59    13255.28    186.00 o 
   9   3  10     4622.45     4871.40    114.76 o 
  11   3  10    11320.71    11316.68    199.67 o 
  13   3  10     5210.75     5520.39    156.75 o 
  15   3  10     7830.94     7365.84    186.41 o 
  17   3  10     3217.67     3390.38    136.73 o 
  19   3  10     8762.96     8348.21    217.91 o 
 -22   4  10    15124.85    14833.94    307.91 o 
 -20   4  10      151.51       49.56     68.65 o 
 -18   4  10    20987.45    21156.77    300.92 o 
 -16   4  10     4940.05     4704.98    138.76 o 
 -14   4  10    17066.68    17460.75    255.16 o 
 -12   4  10     2823.24     2637.41    105.05 o 
 -10   4  10    26413.36    26935.44    318.24 o 
  -8   4  10    11338.86    11620.93    177.37 o 
  -6   4  10    37595.37    37351.74    350.74 o 
  -4   4  10    52410.54    52951.89    406.15 o 
  -2   4  10    15526.50    16200.66    229.74 o 
   0   4  10    25052.47    25814.29    308.06 o 
   2   4  10     9341.71     9429.77    162.75 o 
   4   4  10    16637.00    16473.03    198.99 o 
   6   4  10    23748.27    24216.17    225.45 o 
   8   4  10    27043.83    26858.70    280.93 o 
  10   4  10      305.78      354.19     56.63 o 
  12   4  10    39596.58    39410.14    560.70 o 
  14   4  10      144.34       41.85     66.05 o 
  16   4  10    14410.24    14456.10    284.87 o 
  18   4  10      283.92      364.69     84.74 o 
 -21   5  10     9541.23     9470.94    250.79 o 
 -19   5  10     3608.04     3277.38    128.99 o 
 -17   5  10    12246.58    12201.08    229.95 o 
 -15   5  10     7348.77     7266.12    174.34 o 
 -13   5  10    31254.60    31692.32    377.02 o 
 -11   5  10     1645.62     1686.11     79.79 o 
  -9   5  10    40718.27    40743.37    367.58 o 
  -7   5  10       66.71       89.47     45.26 o 
  -5   5  10    35157.52    34986.06    301.88 o 
  -3   5  10      308.11      333.03     49.09 o 
  -1   5  10    43698.21    44573.57    440.10 o 
   1   5  10      441.70      511.70     57.11 o 
   3   5  10    35490.52    35759.39    356.78 o 
   5   5  10     2849.74     2819.17     96.13 o 
   7   5  10     9818.69    10046.71    206.38 o 
   9   5  10     6824.70     6746.44    192.83 o 
  11   5  10    26080.49    26180.60    433.42 o 
  13   5  10     7922.98     8083.50    249.63 o 
  15   5  10    26371.14    26186.96    471.47 o 
  17   5  10    12200.11    12190.49    297.81 o 
 -20   6  10       61.70       56.63     87.73 o 
 -18   6  10     4066.58     4337.13    160.42 o 
 -16   6  10       83.85      -63.72     63.72 o 
 -14   6  10     7627.91     8058.26    186.63 o 
 -12   6  10     1636.17     1601.18     90.81 o 
 -10   6  10     5978.12     6323.70    169.69 o 
  -8   6  10     3132.70     3022.44    120.70 o 
  -6   6  10     3451.20     3478.31    114.45 o 
  -4   6  10     2995.20     3184.79    104.06 o 
  -2   6  10     5720.36     5875.24    139.42 o 
   0   6  10     7975.86     8167.15    161.79 o 
   2   6  10     4763.01     4745.14    123.48 o 
   4   6  10    12125.04    12555.50    220.74 o 
   6   6  10     1072.91      992.29     71.77 o 
   8   6  10     5142.48     5214.70    190.41 o 
  10   6  10     1161.73      856.88     98.86 o 
  12   6  10     1415.61     1443.21    103.81 o 
  14   6  10        5.29        3.60     95.02 o 
  16   6  10     5893.37     5778.86    220.66 o 
 -17   7  10    17045.67    16865.88    327.24 o 
 -15   7  10     4874.31     4571.00    169.48 o 
 -13   7  10    32855.29    32445.25    412.87 o 
 -11   7  10     2427.72     2204.91    114.43 o 
  -9   7  10    34612.45    34670.95    413.79 o 
  -7   7  10      165.91      123.94     63.55 o 
  -5   7  10    33502.70    33687.38    385.12 o 
  -3   7  10      584.17      559.45     59.42 o 
  -1   7  10    44018.73    44456.16    398.91 o 
   1   7  10      317.30      553.96     69.68 o 
   3   7  10    44044.30    45228.26    469.12 o 
   5   7  10     6527.39     6566.24    166.95 o 
   7   7  10    29988.44    30557.47    484.37 o 
   9   7  10     4815.62     5104.05    186.99 o 
  11   7  10    18012.65    18247.90    350.44 o 
  13   7  10    11116.19    11490.55    313.56 o 
  15   7  10    19712.76    20180.30    427.07 o 
 -14   8  10      495.17      628.95     91.24 o 
 -12   8  10        4.66      -10.67     71.00 o 
 -10   8  10       30.09      120.61     72.77 o 
  -8   8  10      324.47      273.07     79.94 o 
  -6   8  10      127.25      141.76     67.88 o 
  -4   8  10      132.94      199.88     60.48 o 
  -2   8  10      464.21      434.96     66.99 o 
   0   8  10      363.45      344.52     62.85 o 
   2   8  10      299.36      348.94     66.02 o 
   4   8  10      248.52      232.89     75.92 o 
   6   8  10      420.40      260.04    120.24 o 
   8   8  10      357.47      439.84    156.45 o 
  10   8  10      401.53      416.93     87.28 o 
  12   8  10      225.91       52.15     94.31 o 
 -11   9  10     1688.81     1228.78    105.78 o 
  -9   9  10    22645.68    23207.22    372.48 o 
  -7   9  10     1508.28     1584.41    122.38 o 
  -5   9  10    35360.10    35323.73    451.78 o 
  -3   9  10      308.62      642.37     91.45 o 
  -1   9  10    27752.97    27909.30    389.22 o 
   1   9  10      557.86      774.98     82.34 o 
   3   9  10    21155.49    21458.52    326.74 o 
   5   9  10      724.76      720.11     89.15 o 
   7   9  10    25999.47    26872.63    487.50 o 
  -2  10  10     1579.32     1672.75    119.69 o 
 -23   1  11    19304.09    19406.07    325.76 o 
 -21   1  11     2738.05     2457.39    121.17 o 
 -19   1  11    24781.56    24770.03    364.93 o 
 -17   1  11     4885.44     4769.21    155.53 o 
 -15   1  11    39368.20    39231.46    442.93 o 
 -13   1  11    23152.47    22562.27    259.79 o 
 -11   1  11    46992.01    46883.47    367.24 o 
  -9   1  11    40326.75    39587.47    326.68 o 
  -7   1  11    27236.51    27383.20    246.75 o 
  -5   1  11    29627.60    28813.94    311.96 o 
  -3   1  11    33957.07    33371.50    415.63 o 
  -1   1  11    26765.66    26753.71    260.77 o 
   1   1  11    12174.30    12706.17    168.47 o 
   3   1  11    71688.43    70299.09    462.88 o 
   5   1  11     2680.46     3102.72     84.70 o 
   7   1  11    72174.26    72038.84    456.20 o 
   9   1  11     5699.21     5796.30    116.01 o 
  11   1  11    61415.99    60447.26    414.51 o 
  13   1  11     1930.66     1968.04    100.13 o 
  15   1  11    71060.86    70722.56    936.35 o 
  17   1  11      209.61      399.28     83.87 o 
  19   1  11    33635.20    32921.96    589.30 o 
 -22   2  11     2291.99     2558.76    128.62 o 
 -20   2  11     1860.92     1934.17    113.11 o 
 -18   2  11     8681.32     9036.72    200.34 o 
 -16   2  11      219.48      100.46     63.67 o 
 -14   2  11     5616.34     5737.57    150.47 o 
 -12   2  11      376.99      275.03     52.62 o 
 -10   2  11     3146.17     3495.90    104.35 o 
  -8   2  11     6333.44     5910.89    106.48 o 
  -6   2  11    23365.37    23499.31    206.65 o 
  -4   2  11     1030.59      964.51     45.70 o 
  -2   2  11    16224.26    16487.96    199.50 o 
   0   2  11      869.79      893.50     57.69 o 
   2   2  11     3235.24     3367.44     95.36 o 
   4   2  11     3360.88     3364.33     95.84 o 
   6   2  11    30382.29    30385.74    298.29 o 
   8   2  11     2075.32     2055.66     77.62 o 
  10   2  11     8868.30     8945.91    152.47 o 
  12   2  11     9202.24     8694.37    296.83 o 
  14   2  11     1065.55     1042.79    120.25 o 
  16   2  11     1706.60     1494.27     93.54 o 
  18   2  11     2242.00     2033.32    124.71 o 
 -21   3  11      454.66      426.44     80.99 o 
 -19   3  11    25131.83    25161.21    363.78 o 
 -17   3  11     6737.39     6740.41    167.09 o 
 -15   3  11    21874.79    21792.84    291.07 o 
 -13   3  11     9289.15     8945.20    184.62 o 
 -11   3  11    21645.21    21768.37    295.07 o 
  -9   3  11    18611.51    18535.26    247.15 o 
  -7   3  11    37587.96    36379.87    452.82 o 
  -5   3  11    31941.75    31949.20    345.47 o 
  -3   3  11    10631.81    10974.57    167.25 o 
  -1   3  11    36042.34    36421.62    351.70 o 
   1   3  11    11120.80    11317.25    179.50 o 
   3   3  11    17255.85    17665.41    209.44 o 
   5   3  11     8727.09     8492.97    153.13 o 
   7   3  11    50345.80    49690.86    500.70 o 
   9   3  11      342.43      367.07     50.52 o 
  11   3  11    72758.82    72423.28    796.20 o 
  13   3  11      211.28      216.76     69.68 o 
  15   3  11    26694.87    26505.09    401.83 o 
  17   3  11       20.69       54.06     73.01 o 
  19   3  11    25323.08    25178.61    418.76 o 
 -20   4  11     2387.90     2234.11    123.42 o 
 -18   4  11    12546.58    12779.79    238.74 o 
 -16   4  11     3957.57     3682.05    128.75 o 
 -14   4  11    17510.65    17797.04    264.55 o 
 -12   4  11     1230.90     1174.43     75.44 o 
 -10   4  11    31646.13    32212.19    375.91 o 
  -8   4  11      873.84      900.71     61.98 o 
  -6   4  11    29619.01    30626.16    350.05 o 
  -4   4  11      319.14      326.00     44.50 o 
  -2   4  11    34497.18    35234.54    385.23 o 
   0   4  11       55.30      234.47     63.69 o 
   2   4  11    38927.20    39214.79    358.98 o 
   4   4  11     2499.65     2444.92     77.64 o 
   6   4  11    22835.82    22894.02    264.19 o 
   8   4  11    15945.94    15513.45    216.89 o 
  10   4  11    24940.25    24799.36    448.97 o 
  12   4  11    10450.42    10179.00    239.54 o 
  14   4  11    15100.33    15097.52    288.85 o 
  16   4  11    10076.88    10282.50    246.47 o 
  18   4  11     5966.82     5810.65    213.25 o 
 -19   5  11     9717.32     9921.25    277.85 o 
 -17   5  11     2797.61     2545.16    114.69 o 
 -15   5  11     8799.15     9337.71    201.63 o 
 -13   5  11     4465.75     4533.32    146.45 o 
 -11   5  11     9926.26    10143.01    204.53 o 
  -9   5  11     3618.92     3794.28    122.81 o 
  -7   5  11    15627.38    15715.05    236.48 o 
  -5   5  11    10861.30    11032.77    196.90 o 
  -3   5  11    10015.36     9810.77    183.34 o 
  -1   5  11    14521.42    15173.41    248.30 o 
   1   5  11     3174.45     3469.61    112.49 o 
   3   5  11    14614.75    14781.39    223.47 o 
   5   5  11     2629.18     2575.54    111.63 o 
   7   5  11    21684.70    21549.51    312.88 o 
   9   5  11      742.30      501.04    105.19 o 
  11   5  11    17005.39    17511.09    307.69 o 
  13   5  11       65.80      102.43    100.93 o 
  15   5  11    11567.73    11548.50    288.90 o 
  17   5  11       22.98       72.05    106.72 o 
 -18   6  11    11136.02    11110.73    297.31 o 
 -16   6  11     4780.18     4835.10    176.33 o 
 -14   6  11    31093.25    31663.26    548.06 o 
 -12   6  11     3283.79     3126.78    140.15 o 
 -10   6  11    40363.81    40164.44    464.95 o 
  -8   6  11       45.04       35.90     78.38 o 
  -6   6  11    31080.92    31249.66    353.65 o 
  -4   6  11      623.41      640.92     96.72 o 
  -2   6  11    35393.88    36336.89    464.94 o 
   0   6  11      271.04      379.29     55.04 o 
   2   6  11    49169.25    49541.39    568.50 o 
   4   6  11     8244.98     8099.33    173.31 o 
   6   6  11    23102.76    23282.47    356.10 o 
   8   6  11     9953.49     9922.94    294.09 o 
  10   6  11    24223.72    23715.88    393.44 o 
  12   6  11     7726.59     7648.20    234.51 o 
  14   6  11    23086.85    23617.42    419.94 o 
 -15   7  11     2210.31     2720.77    154.37 o 
 -13   7  11      469.39      455.36     84.64 o 
 -11   7  11     2632.79     2854.38    131.16 o 
  -9   7  11     1576.99     1665.96    105.62 o 
  -7   7  11      710.62      956.72     87.25 o 
  -5   7  11      197.35      251.38     64.24 o 
  -3   7  11     3708.44     3645.39    121.84 o 
  -1   7  11      807.18      928.18     75.03 o 
   1   7  11     1797.93     1922.13     96.99 o 
   3   7  11     6712.08     7123.38    179.79 o 
   5   7  11       17.10       52.55    117.10 o 
   7   7  11     1165.95     1055.21    107.27 o 
   9   7  11       51.19      -30.96     90.17 o 
  11   7  11      770.35      688.35     95.57 o 
  13   7  11      230.09      354.17    101.00 o 
 -12   8  11      574.75      451.14     81.47 o 
 -10   8  11    26235.00    26095.22    381.06 o 
  -8   8  11     1156.36      938.89     94.37 o 
  -6   8  11    31099.19    30866.27    395.42 o 
  -4   8  11      116.50      208.99     68.00 o 
  -2   8  11    28882.25    29308.04    392.33 o 
   0   8  11     1682.91     2010.09    110.47 o 
   2   8  11    19440.75    19845.55    316.58 o 
   4   8  11     3816.86     4067.46    207.03 o 
   6   8  11    26759.21    26640.58    473.25 o 
   8   8  11     4404.98     4608.25    189.29 o 
  10   8  11    20242.90    20449.60    391.92 o 
  -7   9  11      266.31      317.04     91.91 o 
  -5   9  11      334.63      400.32     84.36 o 
  -3   9  11       71.12      -66.25     80.02 o 
  -1   9  11      570.65      697.32    100.60 o 
   1   9  11      269.78      129.15     75.71 o 
   3   9  11      774.76      587.20    123.02 o 
   5   9  11       14.76       -5.64    139.81 o 
 -22   0  12     2745.04     2384.56    184.99 o 
 -20   0  12    13937.74    13928.85    453.13 o 
 -18   0  12     4129.42     3729.64    205.69 o 
 -16   0  12    30681.77    30858.70    568.33 o 
 -14   0  12     7727.94     8293.39    282.06 o 
 -12   0  12    48262.74    47572.07    648.34 o 
 -10   0  12    26909.56    27353.74    634.19 o 
  -8   0  12    26909.70    26002.37    332.98 o 
  -6   0  12    31984.14    31696.74    395.18 o 
  -4   0  12    23907.70    23089.41    297.95 o 
  -2   0  12    33387.98    33562.15    421.29 o 
   0   0  12     4700.53     6107.25    192.16 o 
   2   0  12   137823.41   138361.33   1064.97 o 
   4   0  12     2693.00     2982.33    129.45 o 
   6   0  12    87314.09    88011.27   1036.02 o 
   8   0  12     1095.94      961.67     79.71 o 
  10   0  12    46257.48    45818.44    646.48 o 
  12   0  12     2453.89     2528.79    130.88 o 
  14   0  12    47179.20    47458.00   1263.10 o 
  16   0  12      943.17      910.02    159.73 o 
  18   0  12    39607.14    40603.52    951.03 o 
 -21   1  12      735.88      643.40     84.56 o 
 -19   1  12     1726.72     1965.09    121.80 o 
 -17   1  12      103.33      139.31     68.23 o 
 -15   1  12     2007.43     2529.74    125.25 o 
 -13   1  12       24.66       -9.04     55.31 o 
 -11   1  12      708.69     1134.31     66.38 o 
  -9   1  12     1223.44     1144.37     57.34 o 
  -7   1  12     5645.02     5922.76    117.07 o 
  -5   1  12       23.02      -38.84     38.84 o 
  -3   1  12     3628.16     3807.97     99.69 o 
  -1   1  12      819.14      701.17     49.50 o 
   1   1  12      886.26      912.95     59.23 o 
   3   1  12     2083.34     2020.61     82.35 o 
   5   1  12    10267.94    10357.51    155.94 o 
   7   1  12      177.70      151.47     45.21 o 
   9   1  12     2582.20     2439.42     82.11 o 
  11   1  12     3689.14     3474.14     98.67 o 
  13   1  12      188.74       69.12     64.59 o 
  15   1  12       90.56       13.84     93.14 o 
  17   1  12      122.18      194.15     83.81 o 
 -20   2  12    21352.27    21354.88    323.51 o 
 -18   2  12     3985.01     4065.73    148.81 o 
 -16   2  12    24183.50    23788.95    338.05 o 
 -14   2  12     9748.50     9256.79    201.49 o 
 -12   2  12    27757.74    27882.11    340.83 o 
 -10   2  12    13799.27    13800.76    247.48 o 
  -8   2  12    23637.49    23756.75    272.30 o 
  -6   2  12    22085.68    22371.71    220.57 o 
  -4   2  12    11429.44    11242.85    167.83 o 
  -2   2  12    50124.34    50523.88    553.60 o 
   0   2  12     9819.57    10376.76    218.82 o 
   2   2  12    60022.97    59728.96    451.80 o 
   4   2  12     4582.85     4709.81    118.78 o 
   6   2  12    67837.24    67601.67    479.85 o 
   8   2  12     2316.36     2453.21     88.29 o 
  10   2  12    54331.26    53322.26    422.57 o 
  12   2  12       21.88       88.74     70.53 o 
  14   2  12    41328.68    42050.67    556.08 o 
  16   2  12      352.47      365.10     89.57 o 
  18   2  12    24076.96    24289.35    412.64 o 
 -21   3  12     1651.06     1401.29    101.85 o 
 -19   3  12     9938.98    10267.39    225.89 o 
 -17   3  12      380.26      312.54     70.53 o 
 -15   3  12    13308.35    13650.60    243.81 o 
 -13   3  12       27.28      -55.36     55.36 o 
 -11   3  12    10466.50    11142.30    223.04 o 
  -9   3  12      138.73      153.30     50.79 o 
  -7   3  12    21518.22    22675.05    290.89 o 
  -5   3  12       45.25       22.92     42.16 o 
  -3   3  12    10951.12    11082.26    184.34 o 
  -1   3  12     5366.94     5303.09    151.84 o 
   1   3  12    13758.20    13847.27    220.17 o 
   3   3  12     1231.70     1173.94     66.41 o 
   5   3  12    19325.41    18860.27    241.36 o 
   7   3  12     5386.39     5315.28    131.38 o 
   9   3  12    18179.34    17679.86    280.96 o 
  11   3  12     9059.52     8620.59    212.17 o 
  13   3  12     4314.25     3927.61    155.94 o 
  15   3  12     4474.81     4552.99    160.84 o 
  17   3  12     2468.36     2486.41    128.32 o 
 -20   4  12    13147.69    13092.79    277.08 o 
 -18   4  12     4523.92     4472.39    161.95 o 
 -16   4  12    13710.85    13998.10    264.90 o 
 -14   4  12     6271.57     6199.96    172.53 o 
 -12   4  12     7890.81     7867.16    187.41 o 
 -10   4  12     3527.34     3438.20    140.88 o 
  -8   4  12    13521.84    13409.19    225.02 o 
  -6   4  12    10824.51    11236.17    205.33 o 
  -4   4  12     4899.70     5132.08    135.05 o 
  -2   4  12    30609.38    31099.93    393.31 o 
   0   4  12     4671.80     4981.38    148.35 o 
   2   4  12    14900.14    15051.20    255.58 o 
   4   4  12     6713.51     6637.35    153.19 o 
   6   4  12    33154.20    33042.40    402.75 o 
   8   4  12     3468.20     3417.07    118.07 o 
  10   4  12    41165.51    41098.59    590.66 o 
  12   4  12      212.35      267.75     77.33 o 
  14   4  12    16860.87    16913.56    319.37 o 
  16   4  12      608.21      698.78    101.25 o 
 -17   5  12     1632.64     1425.64    103.67 o 
 -15   5  12    21859.07    22091.86    361.53 o 
 -13   5  12      611.97      442.90     78.04 o 
 -11   5  12    34888.53    34854.28    479.19 o 
  -9   5  12      178.54      192.11     69.59 o 
  -7   5  12    14347.59    14998.44    274.09 o 
  -5   5  12     1057.49      935.89     74.51 o 
  -3   5  12    26611.83    27393.54    359.70 o 
  -1   5  12      336.10      458.31     64.59 o 
   1   5  12    45963.67    45772.63    436.70 o 
   3   5  12     8794.64     8982.14    204.67 o 
   5   5  12    25531.28    25227.23    352.20 o 
   7   5  12    13626.34    13109.95    250.55 o 
   9   5  12    17538.77    16806.20    360.59 o 
  11   5  12     7015.42     6671.31    198.61 o 
  13   5  12    17045.55    17244.73    360.79 o 
  15   5  12    13796.35    14174.77    327.98 o 
 -16   6  12     2115.74     2416.97    138.07 o 
 -14   6  12     1366.90     1582.05    123.82 o 
 -12   6  12     3747.04     4479.31    183.82 o 
 -10   6  12     1569.10     1839.31    116.17 o 
  -8   6  12     1297.50     1225.61     90.25 o 
  -6   6  12     3124.66     3365.23    137.81 o 
  -4   6  12     2886.39     2765.12    117.10 o 
  -2   6  12     1822.74     2052.43     96.41 o 
   0   6  12     1079.43     1204.05     76.57 o 
   2   6  12     9205.90     9558.32    233.35 o 
   4   6  12     2004.15     1963.80    108.48 o 
   6   6  12     9199.83     9355.97    268.28 o 
   8   6  12     1132.32      885.99    102.76 o 
  10   6  12     5734.99     5708.57    200.88 o 
  12   6  12       77.04      271.39    108.05 o 
 -13   7  12      467.25      555.80    100.66 o 
 -11   7  12    26961.30    27209.05    388.73 o 
  -9   7  12       20.65      -72.28     72.28 o 
  -7   7  12    26579.28    26689.45    392.78 o 
  -5   7  12      332.16      461.85     90.91 o 
  -3   7  12    27670.66    28334.37    344.64 o 
  -1   7  12     2669.04     2689.86    116.84 o 
   1   7  12    31140.35    31227.59    390.83 o 
   3   7  12     9813.83     9823.98    263.08 o 
   5   7  12    28969.91    27760.02    525.51 o 
   7   7  12     9103.15     8967.29    360.20 o 
   9   7  12    21502.31    21010.97    389.27 o 
 -10   8  12      750.50      623.96     86.97 o 
  -8   8  12      145.34      261.12     87.20 o 
  -6   8  12       20.52       48.16     72.79 o 
  -4   8  12        5.56       -3.68     70.62 o 
  -2   8  12       39.79      167.17     74.43 o 
   0   8  12     1528.00     1525.50    100.16 o 
   2   8  12     1171.35     1316.42    169.16 o 
   4   8  12       78.71      -66.17    100.66 o 
   6   8  12      104.91      190.68    106.76 o 
 -19   1  13     4006.34     3926.63    159.41 o 
 -17   1  13    19350.84    18758.55    325.87 o 
 -15   1  13     6208.45     6091.37    198.67 o 
 -13   1  13    25713.33    25227.23    393.87 o 
 -11   1  13    21318.04    21154.28    299.78 o 
  -9   1  13    16968.08    16949.93    347.05 o 
  -7   1  13    30940.08    30604.91    317.76 o 
  -5   1  13    17216.53    17053.83    205.19 o 
  -3   1  13    32976.79    32831.26    335.15 o 
  -1   1  13    20477.96    20483.71    236.08 o 
   1   1  13    79693.91    79138.59    538.06 o 
   3   1  13    11012.27    10721.02    173.44 o 
   5   1  13    69397.22    68366.70    492.98 o 
   7   1  13      209.50      127.52     45.68 o 
   9   1  13    45577.73    43763.51    458.25 o 
  11   1  13       97.51       94.96     58.12 o 
  13   1  13    39382.45    38547.15    489.00 o 
  15   1  13     1115.00     1335.53    114.17 o 
 -20   2  13     3594.73     3997.75    153.20 o 
 -18   2  13       44.83      -71.67     71.67 o 
 -16   2  13     5907.00     6381.18    197.19 o 
 -14   2  13      263.47      176.69     69.98 o 
 -12   2  13     2138.77     2634.93    118.26 o 
 -10   2  13      101.26      -53.58     53.58 o 
  -8   2  13    11557.58    11632.02    194.89 o 
  -6   2  13      205.23      119.44     45.62 o 
  -4   2  13     5945.72     6088.66    130.62 o 
  -2   2  13    10035.65    10292.05    187.27 o 
   0   2  13     1046.44     1361.62     75.06 o 
   2   2  13     1920.87     1755.21     77.77 o 
   4   2  13     4754.92     4460.73    116.08 o 
   6   2  13      419.84      393.79     53.35 o 
   8   2  13    11317.71    11349.43    186.43 o 
  10   2  13     3816.54     3552.80    114.20 o 
  12   2  13     2214.36     2033.86    118.18 o 
  14   2  13     2367.34     2433.40    125.18 o 
  16   2  13     1405.15     1435.42    112.40 o 
 -19   3  13     4470.43     4414.94    177.47 o 
 -17   3  13    14535.24    14271.27    280.27 o 
 -15   3  13     7633.96     7594.60    225.12 o 
 -13   3  13     8165.74     8107.72    226.86 o 
 -11   3  13     6301.31     6289.94    172.89 o 
  -9   3  13    15277.54    15721.46    267.01 o 
  -7   3  13    16997.26    17293.35    264.56 o 
  -5   3  13    12194.46    13141.98    213.70 o 
  -3   3  13    63117.75    63173.03    723.72 o 
  -1   3  13    11544.12    11934.64    231.22 o 
   1   3  13    31633.42    32209.92    361.47 o 
   3   3  13     4764.62     4821.91    126.23 o 
   5   3  13    33594.56    33135.89    341.70 o 
   7   3  13     2306.41     2416.24     97.70 o 
   9   3  13    41681.80    40895.04    397.95 o 
  11   3  13     1986.99     2055.85    130.69 o 
  13   3  13    28002.38    28316.36    423.69 o 
  15   3  13     1394.18     1365.96    102.02 o 
 -18   4  13      460.38      375.02     85.68 o 
 -16   4  13    11749.83    12143.48    278.97 o 
 -14   4  13        5.78      -68.50     68.50 o 
 -12   4  13    15179.71    15302.61    280.82 o 
 -10   4  13      295.97      178.71     99.31 o 
  -8   4  13    10084.58    10544.38    242.58 o 
  -6   4  13     4265.30     3974.50    141.11 o 
  -4   4  13    16753.51    17277.38    305.16 o 
  -2   4  13     5787.30     5912.49    163.32 o 
   0   4  13    24404.96    24666.39    340.35 o 
   2   4  13     5317.74     5250.98    158.57 o 
   4   4  13    17180.84    17097.10    253.10 o 
   6   4  13     6399.36     5931.82    167.51 o 
   8   4  13    10912.95    10855.55    210.34 o 
  10   4  13     9067.38     8990.08    248.05 o 
  12   4  13    10745.95    10719.62    342.63 o 
  14   4  13     7935.71     7995.69    233.35 o 
 -17   5  13     2967.07     3236.84    172.93 o 
 -15   5  13     4248.02     4486.24    172.64 o 
 -13   5  13     5005.16     5050.47    178.94 o 
 -11   5  13     2734.02     3026.51    153.26 o 
  -9   5  13     4030.04     3880.80    151.01 o 
  -7   5  13    15263.38    16046.08    309.68 o 
  -5   5  13     8064.77     8213.09    247.03 o 
  -3   5  13    16541.36    17138.98    313.60 o 
  -1   5  13     1255.76     1426.83    117.50 o 
   1   5  13    13037.04    13137.03    254.38 o 
   3   5  13     1179.70     1260.88     96.63 o 
   5   5  13    13831.00    14028.25    248.45 o 
   7   5  13      666.80      532.10     83.70 o 
   9   5  13    14318.18    14429.76    347.89 o 
  11   5  13      432.18      215.68     86.62 o 
 -14   6  13      866.92      734.22    108.83 o 
 -12   6  13    21457.32    22832.06    411.89 o 
 -10   6  13      460.47      389.03     78.71 o 
  -8   6  13    15129.55    15258.87    300.31 o 
  -6   6  13     3940.15     3779.11    149.48 o 
  -4   6  13    21212.95    21069.81    317.04 o 
  -2   6  13     1385.18     1403.00     84.37 o 
   0   6  13    34587.64    34309.97    513.22 o 
   2   6  13     8955.17     9079.19    219.90 o 
   4   6  13    27373.71    27326.35    443.74 o 
   6   6  13    14454.37    14153.48    336.26 o 
   8   6  13    14175.41    14148.29    507.38 o 
  10   6  13     7203.87     7140.35    253.16 o 
 -11   7  13     5166.95     5611.95    198.80 o 
  -9   7  13      538.91      517.06     94.62 o 
  -7   7  13     2162.78     2479.39    138.14 o 
  -5   7  13      166.32       76.03     74.89 o 
  -3   7  13      405.97      328.67     71.68 o 
  -1   7  13     1312.31     1376.78    132.42 o 
   1   7  13     3506.73     3895.28    181.44 o 
   3   7  13      240.32      227.03    151.38 o 
   5   7  13     1968.52     2383.21    174.74 o 
   7   7  13      470.95      390.16     99.81 o 
  -4   8  13    21863.82    21565.95    357.45 o 
  -2   8  13     3289.38     3420.12    176.83 o 
   0   8  13    21347.52    21340.42    414.90 o 
 -18   0  14    11205.01    10529.58    566.39 o 
 -16   0  14     7146.09     7093.32    337.14 o 
 -14   0  14    17010.96    18192.21    531.68 o 
 -12   0  14    33884.49    34337.18    729.45 o 
 -10   0  14    14998.20    15025.05    380.46 o 
  -8   0  14    41083.30    39919.41    905.67 o 
  -6   0  14     6994.36     6728.94    229.15 o 
  -4   0  14    30845.45    30886.66    503.43 o 
  -2   0  14    14543.25    14159.74    312.74 o 
   0   0  14    48754.79    48220.72    623.41 o 
   2   0  14     2618.72     2929.21    155.42 o 
   4   0  14    74267.28    72023.77    683.28 o 
   6   0  14       41.45       67.62     67.32 o 
   8   0  14    40790.29    40532.07    544.59 o 
  10   0  14      103.15      346.39    117.47 o 
  12   0  14    32456.09    32348.81    636.13 o 
  14   0  14      837.44      796.92    162.64 o 
 -19   1  14      112.74       17.10     80.28 o 
 -17   1  14     1382.93     1488.63    116.47 o 
 -15   1  14       71.29       -0.99     82.63 o 
 -13   1  14       72.24      576.73    100.41 o 
 -11   1  14       44.66       47.06     66.29 o 
  -9   1  14     1785.46     2244.19    162.16 o 
  -7   1  14      671.42      445.44     63.01 o 
  -5   1  14     3871.21     4233.66    120.16 o 
  -3   1  14      727.15      438.23     53.95 o 
  -1   1  14     1154.61     1371.46     76.40 o 
   1   1  14      928.70      878.86     64.28 o 
   3   1  14      623.87      606.70     81.31 o 
   5   1  14      281.38      263.86     54.55 o 
   7   1  14     4004.50     3963.49    118.21 o 
   9   1  14     1336.88     1151.83     70.28 o 
  11   1  14      801.78      573.22     72.08 o 
  13   1  14     1609.41     1527.58    121.22 o 
 -18   2  14    11234.06    11446.93    272.23 o 
 -16   2  14     9915.77     9613.65    244.00 o 
 -14   2  14    11412.84    11214.20    256.91 o 
 -12   2  14    15630.83    15320.39    306.58 o 
 -10   2  14    12044.70    11886.08    253.34 o 
  -8   2  14    28130.90    27930.96    359.92 o 
  -6   2  14    12310.16    12664.90    216.99 o 
  -4   2  14    39970.48    39994.35    467.25 o 
  -2   2  14     6668.69     6999.62    150.97 o 
   0   2  14    47109.70    45994.82    455.86 o 
   2   2  14     3741.11     3626.53    110.26 o 
   4   2  14    39800.07    38858.24    372.83 o 
   6   2  14       59.61       90.53     51.92 o 
   8   2  14    42348.30    41772.98    395.18 o 
  10   2  14      266.77      337.73     74.99 o 
  12   2  14    26150.58    25049.87    444.39 o 
  14   2  14     1078.73      958.76    121.09 o 
 -17   3  14     3974.70     4287.90    169.75 o 
 -15   3  14       25.15      -61.52     77.94 o 
 -13   3  14     4359.46     4501.44    163.92 o 
 -11   3  14       78.53      -71.31     71.31 o 
  -9   3  14     8228.70     8511.44    191.27 o 
  -7   3  14       27.89      -32.94     56.58 o 
  -5   3  14    18002.36    18542.71    282.47 o 
  -3   3  14     3744.29     4220.94    161.08 o 
  -1   3  14    16869.36    16849.80    301.67 o 
   1   3  14     3470.87     3475.74    127.87 o 
   3   3  14     8903.10     8792.88    175.55 o 
   5   3  14     4979.63     4817.08    133.80 o 
   7   3  14    11088.70    11003.83    192.90 o 
   9   3  14     8020.67     7725.70    186.34 o 
  11   3  14     3293.80     3467.36    172.85 o 
  13   3  14     7205.06     6962.73    216.93 o 
 -16   4  14     8380.05     8383.71    258.59 o 
 -14   4  14     5223.16     5108.32    202.04 o 
 -12   4  14     4865.34     4385.39    195.84 o 
 -10   4  14     7517.52     7604.11    216.43 o 
  -8   4  14    11209.86    11910.11    290.72 o 
  -6   4  14    12410.36    12901.63    313.92 o 
  -4   4  14    30472.46    31424.82    406.95 o 
  -2   4  14     3465.93     3692.64    155.76 o 
   0   4  14    18757.27    19151.04    308.65 o 
   2   4  14      270.42      364.79     78.22 o 
   4   4  14    19058.99    18844.46    276.18 o 
   6   4  14     1268.45     1165.99     82.60 o 
   8   4  14    22660.71    22578.77    344.91 o 
  10   4  14      787.22      806.84    102.94 o 
  12   4  14    14017.31    13431.32    320.55 o 
 -13   5  14    13715.07    13797.59    352.33 o 
 -11   5  14       23.17      -87.29     87.29 o 
  -9   5  14    16182.47    16484.06    313.31 o 
  -7   5  14     4173.97     4150.22    170.87 o 
  -5   5  14    21020.75    21243.26    456.96 o 
  -3   5  14     1674.15     1828.27    112.09 o 
  -1   5  14    26761.79    26718.23    416.51 o 
   1   5  14     6928.64     7458.70    218.24 o 
   3   5  14    23639.91    23715.40    361.87 o 
   5   5  14    13256.13    13111.43    378.86 o 
   7   5  14     6245.12     5985.18    241.82 o 
   9   5  14    10738.85    10452.97    273.74 o 
 -10   6  14     2957.57     2836.82    145.64 o 
  -8   6  14     4673.57     4903.82    183.57 o 
  -6   6  14     3937.42     3744.46    167.16 o 
  -4   6  14     1746.53     1966.08    132.00 o 
  -2   6  14     1199.02     1057.47     95.26 o 
   0   6  14     6100.98     6394.04    209.69 o 
   2   6  14      329.04      269.47     85.94 o 
   4   6  14     5807.00     5817.68    207.70 o 
   6   6  14      146.45      151.13     88.89 o 
  -7   7  14     2579.02     2413.86    144.66 o 
  -5   7  14    20120.23    19668.21    417.38 o 
  -3   7  14     2458.24     2296.62    150.61 o 
  -1   7  14    19231.64    18733.30    362.64 o 
   1   7  14     6830.64     6832.51    238.67 o 
 -15   1  15    11611.89    11496.67    294.14 o 
 -13   1  15    17728.99    17626.06    372.58 o 
 -11   1  15    12807.28    12512.15    331.74 o 
  -9   1  15    33546.64    33576.91    526.03 o 
  -7   1  15     5929.03     5859.67    162.50 o 
  -5   1  15    35433.67    35372.62    411.26 o 
  -3   1  15     4768.63     4986.26    166.29 o 
  -1   1  15    43002.84    42270.59    401.37 o 
   1   1  15     1629.02     2259.75     95.49 o 
   3   1  15    51227.56    50012.77    433.17 o 
   5   1  15        0.34       45.99     56.30 o 
   7   1  15    29836.70    29145.74    326.48 o 
   9   1  15       90.19       56.15     60.26 o 
  11   1  15    21544.74    20904.08    402.19 o 
 -16   2  15      442.85      217.12     92.74 o 
 -14   2  15     2443.57     2744.43    159.03 o 
 -12   2  15      386.21      270.07     89.70 o 
 -10   2  15     2826.34     3107.53    147.21 o 
  -8   2  15       21.92      -71.64     71.64 o 
  -6   2  15     8998.38     9252.71    213.21 o 
  -4   2  15     2187.57     2197.90    119.34 o 
  -2   2  15     3515.31     3618.02    138.48 o 
   0   2  15     3398.42     3248.97    112.70 o 
   2   2  15      497.12      396.91     71.99 o 
   4   2  15     1398.18     1331.82     77.30 o 
   6   2  15     5524.00     5325.21    139.44 o 
   8   2  15     3295.82     3207.07    119.19 o 
  10   2  15      797.97      712.35     97.31 o 
 -15   3  15     6441.98     6645.22    230.12 o 
 -13   3  15     9259.26     9450.02    291.85 o 
 -11   3  15     5949.18     5999.65    209.97 o 
  -9   3  15    12798.31    13068.29    322.52 o 
  -7   3  15     6739.05     6581.29    229.06 o 
  -5   3  15    29718.28    30166.95    425.76 o 
  -3   3  15     1471.39     2226.74    130.35 o 
  -1   3  15    32047.55    32291.20    424.50 o 
   1   3  15      372.88      576.84     73.32 o 
   3   3  15    20987.65    20809.64    295.54 o 
   5   3  15      951.08      846.46     69.04 o 
   7   3  15    21419.27    21119.44    294.86 o 
   9   3  15      157.51      509.17     99.07 o 
 -12   4  15      122.34      219.63     97.88 o 
 -10   4  15    13303.75    13970.70    342.81 o 
  -8   4  15     1712.67     1507.24    129.91 o 
  -6   4  15    12450.31    12531.41    278.15 o 
  -4   4  15     3587.64     3613.57    148.94 o 
  -2   4  15    12841.86    13249.32    292.23 o 
   0   4  15     7021.00     7133.01    217.54 o 
   2   4  15    12292.84    11867.20    257.59 o 
   4   4  15     8404.68     8380.23    191.03 o 
   6   4  15     3257.51     3239.58    128.26 o 
   8   4  15     8608.29     8263.50    202.07 o 
 -11   5  15     1621.50     1701.06    151.57 o 
  -9   5  15     5181.46     5675.67    209.97 o 
  -7   5  15     3670.94     3809.62    179.79 o 
  -5   5  15     7330.87     7838.54    228.52 o 
  -3   5  15      775.24      863.08     93.64 o 
  -1   5  15     9300.09     9641.53    259.58 o 
   1   5  15      155.80      144.58     82.74 o 
   3   5  15     7226.06     7474.83    210.89 o 
   5   5  15       89.63       29.75     80.96 o 
  -6   6  15    16052.69    15706.48    339.57 o 
  -4   6  15     1800.54     1717.85    127.10 o 
  -2   6  15    15725.60    16123.57    333.67 o 
   0   6  15     6563.07     6571.98    222.68 o 
   2   6  15    15340.96    15088.87    330.07 o 
 -14   0  16    12283.57    11710.87    604.99 o 
 -12   0  16     8192.27     7966.31    340.18 o 
 -10   0  16    29194.13    29855.06   1093.81 o 
  -8   0  16     1675.23     1474.81    137.57 o 
  -6   0  16    27501.43    26178.82    497.30 o 
  -4   0  16     2240.68     2141.35    175.01 o 
  -2   0  16    23063.72    22527.61    507.41 o 
   0   0  16     1323.20     1490.93    120.42 o 
   2   0  16    43374.75    42292.68    577.05 o 
   4   0  16      547.21      419.96     91.63 o 
   6   0  16    26729.69    26313.04    457.04 o 
   8   0  16     5399.14     5758.55    241.03 o 
 -13   1  16      430.57      204.99     89.03 o 
 -11   1  16      460.00      806.48    114.90 o 
  -9   1  16       18.37      -35.27     73.17 o 
  -7   1  16     1760.12     1823.55    113.86 o 
  -5   1  16      721.11      843.38     92.22 o 
  -3   1  16     1914.59     1818.10    114.81 o 
  -1   1  16      438.80      356.61     75.58 o 
   1   1  16       56.97       92.98     66.98 o 
   3   1  16      220.35      269.91     59.02 o 
   5   1  16     1483.50     1417.86     86.21 o 
   7   1  16      288.92      278.78     60.94 o 
 -12   2  16     5939.27     5388.31    210.51 o 
 -10   2  16    17244.90    17584.63    363.86 o 
  -8   2  16     3778.64     3824.43    173.97 o 
  -6   2  16    23954.95    23992.24    410.42 o 
  -4   2  16      706.04      999.65    111.92 o 
  -2   2  16    32378.48    31753.18    438.99 o 
   0   2  16      193.62      355.96     75.40 o 
   2   2  16    23704.53    22965.88    299.03 o 
   4   2  16      250.21      109.53     59.30 o 
   6   2  16    21660.66    20507.52    281.39 o 
   8   2  16      947.24      849.86    111.41 o 
 -11   3  16     4650.60     4663.81    222.04 o 
  -9   3  16      819.24      673.26     97.82 o 
  -7   3  16     8573.93     8955.62    260.48 o 
  -5   3  16     2459.72     2378.90    161.36 o 
  -3   3  16     5822.65     5999.33    185.38 o 
  -1   3  16     5847.59     5860.44    181.54 o 
   1   3  16     5205.53     5240.07    170.99 o 
   3   3  16      830.34      654.22     76.28 o 
   5   3  16     2872.69     2586.28    106.15 o 
  -8   4  16     4560.91     4849.71    215.80 o 
  -6   4  16    16079.37    17233.10    419.03 o 
  -4   4  16      899.20      932.07    103.68 o 
  -2   4  16    18432.14    18735.04    364.45 o 
   0   4  16      671.62      901.07    100.31 o 
   2   4  16     9886.90    10136.37    248.88 o 
   4   4  16        0.84      -77.84     77.84 o 
  -9   1  17     1118.31     1198.30    152.48 o 
  -7   1  17    25942.78    26164.97    392.13 o 
  -5   1  17      243.26      466.32     90.19 o 
  -3   1  17    24382.83    24869.57    522.45 o 
  -1   1  17      317.62      541.38     89.84 o 
   1   1  17    29514.86    28775.44    396.91 o 
   3   1  17     1427.82     1618.82    101.85 o 
  -6   2  17      362.24      242.73     90.82 o 
  -4   2  17     6570.80     6754.60    212.49 o 
  -2   2  17     1731.47     1778.06    152.54 o 
   0   2  17     1100.56     1233.94    127.18 o 
   2   2  17      641.22      509.16     81.98 o 
                                                 
